# Supplementary material for: Resetting the ligand binding site of placental protein 13/galectin-13 recovers its ability to bind lactose
Source: Biosci Rep. 2018 Dec 14;38(6):BSR20181787. doi: 10.1042/BSR20181787 (PMC6294630; doi:10.1042/BSR20181787)
Supplement: Supplementary file 2 [file bsr20181787_Supp2.xlsx]

## Sheet: Features
Checked	Ion	Charge	Molecular Weight	m/z	RT [min]	FWHM [min]	# MI	Area	Parent Area [%]	Study File ID
FALSE	[M+H]+1	1	121.074	122.081	0.821	0.079	3	2.16026e+08	96.825	F1		Tris
FALSE	[M+H]+1	1	273.267	274.274	48.133	0.363	3	7.71625e+07	99.753	F1
FALSE	[M+Na]+1	1	402.225	425.214	54.065	0.091	4	3.88746e+07	68.473	F1
FALSE	[M+H]+1	1	317.293	318.3	48.648	0.417	2	3.416e+07	100	F1
FALSE	[M+H]+1	1	73.0535	74.0608	55.19	0.373	1	2.36732e+07	100	F1
FALSE	[M+H]+1	1	104.035	105.043	55.299	0.351	2	2.19621e+07	100	F1
FALSE	[M+2H]+2	2	218.026	110.02	0.788	0.033	5	1.95858e+07	100	F1
FALSE	[M+Na]+1	1	360.215	383.204	52.911	0.097	4	1.92122e+07	66.991	F1
FALSE	[M+H]+1	1	402.225	403.233	54.065	0.085	4	1.70338e+07	30.003	F1
FALSE	[M+NH4]+1	1	65.0271	83.061	58.363	0.086	1	1.46821e+07	99.819	F1
FALSE	[M+H]+1	1	364.098	365.105	0.824	0.073	3	1.38254e+07	100	F1
FALSE	[M+2H]+2	2	202.054	102.034	0.791	0.038	2	1.35279e+07	100	F1
FALSE	[M-H]-1	-1	378.093	377.086	0.807	0.039	4	1.17965e+07	100	F1
FALSE	[M+2H]+2	2	220.027	111.021	0.792	0.037	2	1.15237e+07	100	F1
FALSE	[M+H]+1	1	82.0537	83.061	56.579	0.052	1	1.02973e+07	100	F1
FALSE	[M+H]+1	1	113.01	114.017	0.813	0.134	2	9.44607e+06	100	F1
FALSE	[M-H]-1	-1	180.995	179.988	55.331	0.387	2	9.21389e+06	100	F1
FALSE	[M+H]+1	1	361.319	362.326	49.194	0.461	2	8.80182e+06	100	F1
FALSE	[M+2H]+2	2	243.08	122.547	0.791	0.043	2	8.44326e+06	100	F1
FALSE	[M+NH4]+1	1	370.22	388.254	1.205	0.04	2	8.11442e+06	56.969	F1
FALSE	[M+H]+1	1	82.0537	83.061	55.121	0.101	1	8.07847e+06	100	F1
FALSE	[M-H]-1	-1	699.919	698.912	52.864	0.11	5	7.49108e+06	100	F1
FALSE	[M-H]-1	-1	326.192	325.185	46.1	0.35	2	7.41583e+06	100	F1
FALSE	[M+NH4]+1	1	326.194	344.228	1.122	0.037	2	7.32858e+06	58.014	F1
FALSE	[M+H-H2O]+1	1	121.074	104.071	0.817	0.084	2	7.08272e+06	3.175	F1
FALSE	[M+H]+1	1	238.098	239.106	0.839	0.078	2	6.53273e+06	40.227	F1
FALSE	[M+H]+1	1	359.172	360.18	0.821	0.049	2	6.06975e+06	100	F1
FALSE	[M+NH4]+1	1	414.247	432.28	1.282	0.044	3	6.05384e+06	52.152	F1
FALSE	[M+2H]+2	2	218.026	110.02	1.97	0.137	2	5.88233e+06	100	F1
FALSE	[M+H]+1	1	82.0537	83.061	57.273	0.057	1	5.76425e+06	100	F1
FALSE	[M+H]+1	1	360.215	361.222	52.909	0.086	4	5.66485e+06	19.753	F1
FALSE	[M+ACN+H]+1	1	69.0056	111.039	0.792	0.037	2	5.47456e+06	100	F1
FALSE	[M-H]-1	-1	300.209	299.202	53.64	0.102	3	5.46967e+06	100	F1
FALSE	[M-H]-1	-1	533.933	532.926	46.801	0.418	3	5.42167e+06	100	F1
FALSE	[M+H]+1	1	63.0093	64.0165	0.817	0.046	1	5.38819e+06	100	F1
FALSE	[M+H]+1	1	114.008	115.016	0.817	0.135	2	5.30398e+06	100	F1
FALSE	[M+H]+1	1	104.035	105.043	54.993	0.11	2	4.96597e+06	100	F1
FALSE	[M-H]-1	-1	238.099	237.091	0.845	0.071	3	4.92143e+06	30.305	F1
FALSE	[M-H]-1	-1	228.209	227.201	54.767	0.087	1	4.90288e+06	79.419	F1
FALSE	[M+Na]+1	1	204.136	227.125	11.504	0.221	3	4.80899e+06	60.213	F1
FALSE	[M+H]+1	1	475.299	476.307	1.396	0.047	3	4.61544e+06	100	F1
FALSE	[M+Na]+1	1	370.22	393.209	1.201	0.041	3	4.24579e+06	29.808	F1
FALSE	[M+Na]+1	1	238.099	261.088	0.827	0.05	3	4.04126e+06	24.885	F1
FALSE	[M+Na]+1	1	414.246	437.236	1.283	0.044	3	3.98009e+06	34.287	F1
FALSE	[M+2H]+2	2	261.052	131.533	0.788	0.04	2	3.73624e+06	100	F1
FALSE	[M-H]-1	-1	254.225	253.217	55.061	0.073	3	3.6661e+06	98.781	F1
FALSE	[M+ACN+H]+1	1	82.0532	124.087	56.566	0.067	1	3.66046e+06	100	F1
FALSE	[M-H]-1	-1	182.078	181.071	0.859	0.067	3	3.60209e+06	95.999	F1
FALSE	[M+H]+1	1	392.278	393.286	34.314	0.242	2	3.56156e+06	100	F1
FALSE	[M-H]-1	-1	200.044	199.037	0.741	0.101	3	3.54491e+06	97.271	F1
FALSE	[M+H]+1	1	519.325	520.333	1.53	0.041	3	3.53447e+06	100	F1
FALSE	[M+NH4]+1	1	360.215	378.249	52.908	0.081	3	3.53015e+06	12.309	F1
FALSE	[M+NH4]+1	1	282.168	300.202	1.075	0.035	2	3.454e+06	42.814	F1
FALSE	[M-H]-1	-1	649.922	648.915	52.219	0.139	5	3.44296e+06	100	F1
FALSE	[M-H]-1	-1	218.055	217.048	0.816	0.029	2	3.3687e+06	100	F1
FALSE	[M+Na]+1	1	326.194	349.183	1.124	0.039	3	3.34457e+06	26.476	F1
FALSE	[M+H]+1	1	115.008	116.015	0.817	0.133	2	3.29743e+06	100	F1
FALSE	[M+H]+1	1	153.983	154.99	0.781	0.117	2	3.26751e+06	100	F1
FALSE	[M-H]-1	-1	326.192	325.185	46.543	0.27	2	3.08556e+06	100	F1
FALSE	[M+H]+1	1	480.255	481.262	1.395	0.046	3	3.02166e+06	100	F1
FALSE	[M+Na]+1	1	282.168	305.157	1.071	0.037	2	2.97281e+06	36.85	F1
FALSE	[M+H]+1	1	123.08	124.087	55.403	0.163	2	2.93247e+06	100	F1
FALSE	[M-H]-1	-1	340.208	339.2	49.17	0.311	3	2.86368e+06	100	F1
FALSE	[M+H]+1	1	123.08	124.087	55.878	0.164	2	2.81106e+06	100	F1
FALSE	[M+H]+1	1	283.324	284.331	55.413	0.315	3	2.68185e+06	100	F1
FALSE	[M+H]+1	1	463.19	464.197	0.816	0.047	3	2.65303e+06	81.391	F1
FALSE	[M+H]+1	1	104.035	105.043	54.884	0.058	2	2.6181e+06	100	F1
FALSE	[M+Na]+1	1	414.204	437.193	42.705	0.165	3	2.58666e+06	46.315	F1
FALSE	[M-H]-1	-1	251.152	250.145	53.104	0.131	3	2.54089e+06	100	F1
FALSE	[M+2H]+2	2	290.083	146.049	1.968	0.141	2	2.53099e+06	100	F1
FALSE	[M+H]+1	1	123.08	124.087	54.193	0.128	2	2.36093e+06	100	F1
FALSE	[M+H]+1	1	123.08	124.087	57.029	0.149	2	2.2995e+06	100	F1
FALSE	[M+H]+1	1	123.08	124.087	52.94	0.104	2	2.24485e+06	100	F1
FALSE	[M+H-H2O]+1	1	73.0537	56.0504	58.367	0.093	1	2.23616e+06	80.227	F1
FALSE	[M+2H]+2	2	421.089	211.552	0.793	0.035	2	2.21498e+06	100	F1
FALSE	[M+H]+1	1	204.136	205.143	11.499	0.205	2	2.20977e+06	27.668	F1
FALSE	[M+H]+1	1	123.08	124.087	56.412	0.148	2	2.19101e+06	100	F1
FALSE	[M+H]+1	1	161.977	162.984	0.818	0.155	3	2.1478e+06	100	F1
FALSE	[M+H]+1	1	63.0093	64.0165	56.145	0.039	1	2.09156e+06	100	F1
FALSE	[M+H]+1	1	123.08	124.087	52.534	0.124	2	2.06533e+06	100	F1
FALSE	[M+H]+1	1	524.281	525.288	1.53	0.041	3	2.01823e+06	100	F1
FALSE	[M+Na]+1	1	338.188	361.177	52.972	0.135	2	2.00672e+06	90.911	F1
FALSE	[M+H-H2O]+1	1	346.162	329.159	54.065	0.085	3	1.96776e+06	92.019	F1
FALSE	[M+H]+1	1	161.142	162.149	1.865	0.04	1	1.95816e+06	78.792	F1
FALSE	[M+H]+1	1	123.08	124.087	58.88	0.072	2	1.89014e+06	100	F1
FALSE	[M+ACN+H]+1	1	63.0089	105.043	56.141	0.043	2	1.88295e+06	100	F1
FALSE	[M-H]-1	-1	396.267	395.259	54.729	0.04	3	1.87379e+06	34.868	F1
FALSE	[M-H]-1	-1	298.142	297.135	3.474	0.072	3	1.86029e+06	36.839	F1
FALSE	[M-H]-1	-1	326.192	325.185	47.308	0.312	2	1.85075e+06	100	F1
FALSE	[M+H]+1	1	123.08	124.087	53.235	0.078	2	1.83583e+06	100	F1
FALSE	[M-H]-1	-1	162.052	161.045	0.852	0.071	2	1.7807e+06	86.825	F1
FALSE	[M+ACN+H]+1	1	114.957	156.991	0.786	0.041	2	1.78042e+06	84.226	F1
FALSE	[M+2H]+2	2	462.116	232.065	0.794	0.039	2	1.76931e+06	100	F1
FALSE	[M-H]-1	-1	92.0459	91.0386	0.875	0.051	2	1.75927e+06	100	F1
FALSE	[M+2H]+2	2	274.111	138.063	0.781	0.034	2	1.73246e+06	100	F1
FALSE	[M+H]+1	1	201.173	202.18	1.543	0.155	2	1.72896e+06	100	F1
FALSE	[M+Na]+1	1	338.188	361.177	53.18	0.13	2	1.71044e+06	98.498	F1
FALSE	[M+H]+1	1	414.204	415.211	42.69	0.185	3	1.7002e+06	30.443	F1
FALSE	[M+Na]+1	1	238.141	261.131	1.052	0.036	2	1.69447e+06	42.62	F1
FALSE	[M+H]+1	1	405.345	406.353	49.244	0.305	3	1.66562e+06	100	F1
FALSE	[M+H]+1	1	706.215	707.222	0.828	0.072	2	1.65783e+06	100	F1
FALSE	[M-H]-1	-1	298.142	297.135	3.947	0.096	3	1.65441e+06	72.773	F1
FALSE	[M+Na]+1	1	298.141	321.131	3.479	0.072	3	1.63325e+06	32.343	F1
FALSE	[M+K]+1	1	370.22	409.183	1.2	0.04	2	1.62625e+06	11.417	F1
FALSE	[M+Na]+1	1	396.266	419.255	54.728	0.042	3	1.60789e+06	29.92	F1
FALSE	[M+H]+1	1	563.352	564.359	1.702	0.049	3	1.60749e+06	100	F1
FALSE	[M-H]-1	-1	90.0303	89.023	0.836	0.081	2	1.57715e+06	100	F1
FALSE	[M+2H]+2	2	263.048	132.531	0.787	0.037	3	1.50852e+06	100	F1
FALSE	[M+K]+1	1	414.246	453.209	1.288	0.043	2	1.47801e+06	12.733	F1
FALSE	[M-H]-1	-1	256.24	255.233	55.721	0.093	3	1.46453e+06	98.396	F1
FALSE	[M+2H]+2	2	439.062	220.538	0.791	0.032	2	1.43698e+06	100	F1
FALSE	[M+H]+1	1	104.035	105.043	58.215	0.04	2	1.41736e+06	100	F1
FALSE	[M+K]+1	1	326.194	365.157	1.123	0.037	2	1.41492e+06	11.201	F1
FALSE	[M+ACN+H]+1	1	82.0532	124.087	57.283	0.059	2	1.37025e+06	100	F1
FALSE	[M+H]+1	1	496.228	497.236	1.395	0.047	3	1.34794e+06	100	F1
FALSE	[M+H]+1	1	303.292	304.3	54.373	0.172	2	1.31385e+06	100	F1
FALSE	[M-H]-1	-1	314.246	313.239	54.58	0.159	3	1.30397e+06	100	F1
FALSE	[M+H]+1	1	278.152	279.159	52.726	0.159	1	1.28569e+06	81.333	F1
FALSE	[M+H]+1	1	238.141	239.149	1.053	0.037	1	1.28101e+06	32.22	F1
FALSE	[M-H]-1	-1	228.209	227.201	54.767	0.086	3	1.24055e+06	20.095	F1
FALSE	[M+NH4]+1	1	414.204	432.238	42.69	0.158	3	1.20316e+06	21.543	F1
FALSE	[M+NH4]+1	1	262.229	280.263	54.317	0.06	2	1.17547e+06	95.559	F1
FALSE	[M+ACN+H]+1	1	82.0532	124.087	55.118	0.031	1	1.16446e+06	100	F1
FALSE	[M+ACN+H]+1	1	96.9839	139.018	0.793	0.042	2	1.15326e+06	100	F1
FALSE	[M+H-H2O]+1	1	98.5243	81.521	0.791	0.038	2	1.15315e+06	74.905	F1
FALSE	[M+ACN+H]+1	1	73.053	115.087	55.191	0.36	1	1.13826e+06	100	F1
FALSE	[M-H]-1	-1	226.193	225.186	53.797	0.096	3	1.12351e+06	100	F1
FALSE	[M+H]+1	1	463.201	464.208	54.272	0.045	3	1.12201e+06	100	F1
FALSE	[M-H]-1	-1	234.162	233.155	49.035	0.424	2	1.11064e+06	100	F1
FALSE	[M+H]+1	1	205.168	206.175	1.864	0.04	2	1.10365e+06	100	F1
FALSE	[M+H]+1	1	369.076	370.083	0.798	0.029	3	1.10049e+06	100	F1
FALSE	[M+H]+1	1	678.28	679.288	37.545	0.092	3	1.09048e+06	100	F1
FALSE	[M+H]+1	1	607.378	608.385	1.887	0.042	2	1.08639e+06	100	F1
FALSE	[M+H]+1	1	281.272	282.279	55.101	0.048	2	1.08336e+06	100	F1
FALSE	[M-H]-1	-1	280.241	279.233	55.201	0.065	3	1.07778e+06	100	F1
FALSE	[M-H]-1	-1	200.177	199.17	53.034	0.111	3	1.07774e+06	100	F1
FALSE	[M+H]+1	1	282.168	283.175	1.073	0.034	2	1.07757e+06	13.357	F1
FALSE	[M+H]+1	1	101.502	102.509	0.819	0.141	2	1.06748e+06	100	F1
FALSE	[M+2H]+2	2	186.077	94.0455	0.789	0.037	2	1.05518e+06	100	F1
FALSE	[M-2H+K]-1	-1	135.881	172.829	0.799	0.046	1	1.05019e+06	100	F1
FALSE	[M+H+MeOH]+1	1	66.0221	99.0556	58.364	0.077	2	1.03455e+06	100	F1
FALSE	[M-H]-1	-1	298.251	297.244	54.142	0.212	2	1.01566e+06	100	F1
FALSE	[M+Na]+1	1	332.292	355.282	54.126	0.225	1	992986	54.368	F1
FALSE	[M-2H]-2	-2	466.152	232.069	1.579	0.107	3	989181	96.006	F1
FALSE	[M+H]+1	1	123.08	124.087	53.124	0.029	2	984844	100	F1
FALSE	[M+NH4]+1	1	204.136	222.17	11.507	0.193	2	967856	12.118	F1
FALSE	[M+H]+1	1	568.307	569.315	1.695	0.047	3	945981	100	F1
FALSE	[M-H]-1	-1	294.184	293.176	25.407	0.299	2	940171	100	F1
FALSE	[M+3H]+3	3	1624.02	542.349	20.924	0.108	3	940008	100	F1
FALSE	[M+H]+1	1	129.152	130.159	2.86	0.106	2	933981	100	F1
FALSE	[M+Na]+1	1	194.115	217.105	1.05	0.037	1	932996	65.23	F1
FALSE	[M+H]+1	1	375.252	376.259	34.266	0.17	3	920189	100	F1
FALSE	[M+H]+1	1	218.531	219.538	0.791	0.032	2	912044	100	F1
FALSE	[M+H]+1	1	108.015	109.023	0.79	0.144	2	910618	100	F1
FALSE	[M+ACN+H]+1	1	63.0089	105.043	0.818	0.047	2	906380	100	F1
FALSE	[M+H]+1	1	298.141	299.149	3.482	0.076	2	897258	17.768	F1
FALSE	[M+H]+1	1	88.4998	89.5071	0.787	0.133	1	891397	67.74	F1
FALSE	[M+H]+1	1	540.255	541.262	1.53	0.043	2	881465	100	F1
FALSE	[M+3H]+3	3	1668.05	557.024	21.647	0.119	4	877765	100	F1
FALSE	[M+ACN+Na]+1	1	396.266	460.282	54.73	0.046	2	873611	16.256	F1
FALSE	[M-H]-1	-1	580.215	579.208	0.849	0.06	2	857978	100	F1
FALSE	[M+3H]+3	3	1580	527.673	20.121	0.142	4	829987	100	F1
FALSE	[M+H]+1	1	191.152	192.159	1.55	0.155	2	814865	100	F1
FALSE	[M+3H]+3	3	1535.97	512.998	19.344	0.134	3	810637	100	F1
FALSE	[M+3H]+3	3	1491.95	498.322	18.527	0.134	4	809181	100	F1
FALSE	[M+H]+1	1	473.299	474.306	52.913	0.095	3	808287	100	F1
FALSE	[M+H]+1	1	249.194	250.201	1.871	0.041	2	803944	100	F1
FALSE	[M+H]+1	1	361.089	362.096	0.799	0.034	2	790328	100	F1
FALSE	[M+2H]+2	2	195.01	98.5124	2.014	0.246	2	757851	100	F1
FALSE	[M-H]-1	-1	342.116	341.109	0.851	0.071	3	745118	30.478	F1
FALSE	[M+K]+1	1	342.116	381.079	0.846	0.071	2	741717	30.339	F1
FALSE	[M+H]+1	1	602.197	603.204	0.838	0.063	2	738055	90.135	F1
FALSE	[M-H]-1	-1	533.933	532.926	46.461	0.17	2	725710	100	F1
FALSE	[M+H]+1	1	602.661	603.668	36.574	0.076	3	725119	100	F1
FALSE	[M-H]-1	-1	159.899	158.892	1.465	0.388	2	720467	100	F1
FALSE	[M+3H]+3	3	1786.11	596.379	19.637	0.109	5	719552	100	F1
FALSE	[M+H]+1	1	677.846	678.854	37.541	0.091	3	707197	100	F1
FALSE	[M+Na]+1	1	297.267	320.256	52.766	0.093	2	703311	44.608	F1
FALSE	[M+3H]+3	3	1800.13	601.051	23.726	0.133	3	696838	100	F1
FALSE	[M+3H]+3	3	1610.01	537.677	16.624	0.119	4	689088	100	F1
FALSE	[M-H]-1	-1	266.155	265.148	39.327	0.257	3	688277	100	F1
FALSE	[M+2H]+2	2	298.077	150.046	0.845	0.218	3	686220	100	F1
FALSE	[M-H]-1	-1	206.167	205.159	53.07	0.122	2	681725	100	F1
FALSE	[M+H]+1	1	715.871	716.878	38.002	0.084	4	677710	100	F1
FALSE	[M+3H]+3	3	1712.08	571.7	22.363	0.095	3	675651	100	F1
FALSE	[M+3H]+3	3	1830.14	611.054	20.34	0.121	3	675600	100	F1
FALSE	[M+H]+1	1	311.355	312.362	55.951	0.297	2	675178	100	F1
FALSE	[M-H]-1	-1	160.9	159.893	1.507	0.382	2	663167	100	F1
FALSE	[M+H]+1	1	89.5	90.5073	0.788	0.035	1	662761	100	F1
FALSE	[M+NH4]+1	1	238.141	256.175	1.053	0.035	1	660493	16.613	F1
FALSE	[M+H]+1	1	283.126	284.134	0.803	0.043	2	660466	92.718	F1
FALSE	[M+3H]+3	3	1654.04	552.352	17.403	0.124	4	659120	100	F1
FALSE	[M-H]-1	-1	382.288	381.28	54.842	0.063	3	656180	100	F1
FALSE	[M+H]+1	1	622.235	623.243	36.839	0.099	3	649966	100	F1
FALSE	[M+H]+1	1	201.173	202.18	1.852	0.056	2	636771	100	F1
FALSE	[M-H]-1	-1	665.892	664.885	52.458	0.163	5	633354	100	F1
FALSE	[M+H]+1	1	331.324	332.331	55.161	0.218	2	632066	100	F1
FALSE	[M+H+MeOH]+1	1	274.136	307.169	52.961	0.098	2	631159	76.904	F1
FALSE	[M+NH4]+1	1	332.292	350.326	54.118	0.2	1	625378	34.241	F1
FALSE	[M+H]+1	1	360.215	361.222	54.065	0.09	1	613798	97.407	F1
FALSE	[M+H]+1	1	614.951	615.958	36.753	0.088	3	612063	100	F1
FALSE	[M+H-H2O]+1	1	463.19	446.186	0.804	0.08	2	606589	18.609	F1
FALSE	[M-H]-1	-1	242.224	241.217	55.156	0.074	3	605395	100	F1
FALSE	[M+H]+1	1	111.105	112.112	55.31	0.339	2	600485	100	F1
FALSE	[M+H]+1	1	640.254	641.261	37.076	0.085	3	594381	100	F1
FALSE	[M-H]-1	-1	437.978	436.971	55.04	0.374	5	592403	100	F1
FALSE	[M+Cl]-1	-1	396.267	431.236	54.729	0.04	3	588958	10.959	F1
FALSE	[M+H]+1	1	98.0483	99.0556	57.846	0.164	2	588536	100	F1
FALSE	[M+3H]+3	3	1844.16	615.726	24.357	0.128	3	582344	100	F1
FALSE	[M+H]+1	1	278.152	279.159	52.559	0.124	3	580084	100	F1
FALSE	[M+2H]+2	2	418.225	210.12	0.417	0.466	2	572951	100	F1
FALSE	[M+H]+1	1	266.165	267.172	48.984	0.193	2	572382	100	F1
FALSE	[M+H]+1	1	297.267	298.274	52.768	0.11	2	569657	36.131	F1
FALSE	[M+Na]+1	1	318.277	341.266	54.037	0.068	2	566458	51.627	F1
FALSE	[M+H]+1	1	320.123	321.131	3.96	0.112	2	564219	94.699	F1
FALSE	[M+K]+1	1	282.168	321.131	1.072	0.038	1	563046	6.979	F1
FALSE	[M+3H]+3	3	1756.1	586.375	23.066	0.091	3	560718	100	F1
FALSE	[M+H]+1	1	148.016	149.023	52.728	0.161	1	556205	76.158	F1
FALSE	[M+H]+1	1	128.063	129.07	52.968	0.123	2	553315	72.947	F1
FALSE	[M+H]+1	1	73.0535	74.0608	58.365	0.078	1	551137	19.773	F1
FALSE	[M+H-H2O]+1	1	102.08	85.0766	50.984	0.065	1	549800	67.123	F1
FALSE	[M-H]-1	-1	358.177	357.17	54.104	0.232	4	545725	100	F1
FALSE	[M+H]+1	1	540.135	541.142	0.8	0.07	3	545664	100	F1
FALSE	[M+H]+1	1	326.194	327.201	1.125	0.04	1	544455	4.31	F1
FALSE	[M+H]+1	1	602.515	603.523	36.584	0.078	3	538392	100	F1
FALSE	[M+3H]+3	3	1447.92	483.647	17.688	0.126	3	537772	100	F1
FALSE	[M-H]-1	-1	214.193	213.186	53.833	0.169	2	537080	100	F1
FALSE	[M+H]+1	1	608.365	609.372	52.91	0.115	3	536869	100	F1
FALSE	[M+H]+1	1	123.08	124.087	49.86	0.033	2	531684	100	F1
FALSE	[M+H]+1	1	269.272	270.279	54.987	0.054	2	530937	98.062	F1
FALSE	[M+2H]+2	2	888.562	445.288	3.981	0.086	3	520042	100	F1
FALSE	[M+H]+1	1	651.404	652.412	2.112	0.054	2	516768	57.063	F1
FALSE	[M+H]+1	1	652.831	653.838	37.238	0.085	3	514568	100	F1
FALSE	[M+3H]+3	3	1477.93	493.651	14.158	0.129	4	512033	100	F1
FALSE	[M+H]+1	1	255.256	256.263	54.918	0.063	2	508740	92.462	F1
FALSE	[M+H]+1	1	161.142	162.149	1.866	0.041	2	503049	20.242	F1
FALSE	[M+2H]+2	2	1196.75	599.38	8.877	0.087	4	502439	100	F1
FALSE	[M+3H]+3	3	1698.06	567.028	18.187	0.131	3	498500	100	F1
FALSE	[M+2H]+2	2	1020.64	511.328	5.762	0.092	3	494674	100	F1
FALSE	[M+3H]+3	3	1433.9	478.975	13.283	0.145	4	492352	100	F1
FALSE	[M+H]+1	1	397.234	398.241	34.35	0.18	2	491521	100	F1
FALSE	[M+H]+1	1	656.731	657.738	36.03	0.098	3	490673	100	F1
FALSE	[M+Na]+1	1	297.267	320.256	52.953	0.096	1	489759	40.019	F1
FALSE	[M+2H]+2	2	1108.69	555.354	7.245	0.113	3	488702	100	F1
FALSE	[M+H]+1	1	337.334	338.342	56.733	0.052	3	488307	100	F1
FALSE	[M+H]+1	1	690.567	691.574	37.698	0.075	3	488092	100	F1
FALSE	[M+H]+1	1	204.079	205.086	52.725	0.15	2	484311	100	F1
FALSE	[M+H]+1	1	584.281	585.289	1.702	0.048	2	479805	100	F1
FALSE	[M+H]+1	1	699.765	700.773	36.582	0.079	4	476637	100	F1
FALSE	[M-2H]-2	-2	259.983	128.984	0.669	0.079	2	473914	100	F1
FALSE	[M+H]+1	1	262.102	263.11	0.867	0.116	2	467140	100	F1
FALSE	[M+2H]+2	2	976.615	489.315	5.134	0.08	3	466517	100	F1
FALSE	[M+H]+1	1	258.147	259.154	52.909	0.085	2	463549	100	F1
FALSE	[M+2H]+2	2	1122.72	562.369	55.707	0.044	3	452787	100	F1
FALSE	[M+2H]+2	2	844.535	423.275	3.499	0.075	3	449773	100	F1
FALSE	[M+2H]+2	2	1064.3	533.155	0.8	0.04	2	449498	100	F1
FALSE	[M-H+HAc]-1	-1	120.041	179.055	0.843	0.07	2	446703	88.602	F1
FALSE	[M+H]+1	1	102.08	103.087	43.409	0.086	2	445123	100	F1
FALSE	[M-H]-1	-1	483.936	482.929	44.072	0.243	2	441755	100	F1
FALSE	[M-H]-1	-1	147.915	146.907	0.853	0.055	2	441557	100	F1
FALSE	[M+3H]+3	3	1742.09	581.703	18.945	0.11	4	439660	100	F1
FALSE	[M+K]+1	1	402.225	441.188	54.061	0.094	2	430565	0.758	F1
FALSE	[M+2H]+2	2	480.088	241.051	0.798	0.042	2	430330	100	F1
FALSE	[M+H]+1	1	646.544	647.551	37.152	0.093	2	428972	100	F1
FALSE	[M-H]-1	-1	298.251	297.244	53.811	0.116	2	428765	90.339	F1
FALSE	[M+2H]+2	2	1064.67	533.341	6.483	0.085	4	427750	100	F1
FALSE	[M+3H]+3	3	1565.98	523.001	15.841	0.123	4	426495	100	F1
FALSE	[M+Na]+1	1	351.313	374.303	54.579	0.098	2	425523	63.685	F1
FALSE	[M+ACN+H]+1	1	88.4994	130.533	0.771	0.115	1	424517	32.26	F1
FALSE	[M+K]+1	1	238.099	277.062	0.835	0.058	1	423845	2.61	F1
FALSE	[M+2H]+2	2	1240.77	621.394	9.752	0.122	4	423553	100	F1
FALSE	[M+Na]+1	1	362.303	385.292	54.047	0.069	2	422789	58.149	F1
FALSE	[M+H]+1	1	589.795	590.802	36.418	0.088	3	422323	100	F1
FALSE	[M+2H]+2	2	932.589	467.302	4.513	0.079	3	421229	100	F1
FALSE	[M+NH4]+1	1	402.225	420.259	54.073	0.087	2	419870	0.74	F1
FALSE	[M+H]+1	1	322.204	323.212	49.774	0.203	2	419224	87.411	F1
FALSE	[M+H]+1	1	134.073	135.08	3.478	0.073	2	418739	100	F1
FALSE	[M+3H]+3	3	1403.89	468.972	16.831	0.175	3	418257	100	F1
FALSE	[M-H]-1	-1	405.112	404.105	0.834	0.034	2	418206	89.635	F1
FALSE	[M+3H]+3	3	1888.18	630.401	24.998	0.114	2	416757	100	F1
FALSE	[M+H]+1	1	194.115	195.123	1.05	0.035	1	416145	29.095	F1
FALSE	[M+H]+1	1	396.266	397.274	54.729	0.04	2	413507	7.695	F1
FALSE	[M+2H]+2	2	756.483	379.249	2.714	0.053	3	413152	100	F1
FALSE	[M+H+NH4]+2	2	739.456	379.249	2.714	0.053	3	413152	68.975	F1
FALSE	[M+H]+1	1	583.648	584.655	36.331	0.085	3	408432	100	F1
FALSE	[M-H]-1	-1	375.252	374.245	34.313	0.226	2	405708	68.182	F1
FALSE	[M+2H]+2	2	1152.72	577.367	8.015	0.099	3	404461	100	F1
FALSE	[M+H]+1	1	527.288	528.296	42.695	0.18	2	396796	100	F1
FALSE	[M-H]-1	-1	122.036	121.028	1.118	0.036	2	396647	100	F1
FALSE	[M+H]+1	1	96.9844	97.9917	0.79	0.034	1	391172	100	F1
FALSE	[M+H]+1	1	389.102	390.109	54.168	0.131	3	387242	100	F1
FALSE	[M+H]+1	1	98.5242	99.5315	0.792	0.04	1	386334	25.095	F1
FALSE	[M+H]+1	1	138.98	139.988	0.789	0.048	1	386222	79.141	F1
FALSE	[M+H]+1	1	374.243	375.251	53.608	0.139	2	386089	100	F1
FALSE	[M-H]-1	-1	217.916	216.909	0.69	0.102	2	385346	100	F1
FALSE	[M+H]+1	1	297.267	298.274	52.951	0.097	2	383396	31.328	F1
FALSE	[M+2H]+2	2	712.457	357.236	2.405	0.067	3	382760	100	F1
FALSE	[M+H+NH4]+2	2	695.43	357.236	2.405	0.067	3	382760	50.99	F1
FALSE	[M+H]+1	1	405.272	406.28	52.912	0.092	2	379015	100	F1
FALSE	[M+H]+1	1	601.619	602.626	37.651	0.064	2	377884	100	F1
FALSE	[M+H-H2O]+1	1	102.08	85.0766	39.612	0.054	1	377022	58.94	F1
FALSE	[M-H]-1	-1	473.936	472.929	54.937	0.172	3	376656	100	F1
FALSE	[M+Na]+1	1	414.204	437.193	39.735	0.157	1	374303	51.792	F1
FALSE	[M-H]-1	-1	201.961	200.954	44.074	0.233	2	373087	100	F1
FALSE	[M+H]+1	1	368.29	369.297	55.289	0.068	2	372338	100	F1
FALSE	[M+NH4]+1	1	318.277	336.31	54.04	0.075	2	370222	33.742	F1
FALSE	[M+H]+1	1	191.152	192.159	1.851	0.061	2	358839	100	F1
FALSE	[M-H]-1	-1	166.047	165.04	53.241	0.067	3	358523	100	F1
FALSE	[M+H]+1	1	609.177	610.184	58.634	0.093	5	358007	100	F1
FALSE	[M+ACN+H]+1	1	70.0169	112.051	58.36	0.051	1	356134	100	F1
FALSE	[2M-H]-1	-1	342.116	683.226	0.852	0.051	2	355023	14.522	F1
FALSE	[M-H]-1	-1	282.256	281.249	55.84	0.096	3	353613	100	F1
FALSE	[M+2H]+2	2	1078.7	540.356	55.738	0.047	2	353120	100	F1
FALSE	[M+H]+1	1	623.385	624.392	37.919	0.126	2	352156	100	F1
FALSE	[M+H-H2O]+1	1	297.267	280.263	52.949	0.107	1	350649	28.652	F1
FALSE	[M+ACN+H]+1	1	71.0374	113.071	56.588	0.063	1	350274	100	F1
FALSE	[M+H]+1	1	678.555	679.563	37.547	0.087	3	349980	100	F1
FALSE	[M-H]-1	-1	242.224	241.217	55.314	0.076	2	347596	100	F1
FALSE	[M+2H]+2	2	800.509	401.262	3.079	0.06	2	344006	100	F1
FALSE	[M+K]+1	1	238.141	277.105	1.051	0.035	1	339818	8.547	F1
FALSE	[M+H]+1	1	696.575	697.582	37.779	0.083	3	338694	100	F1
FALSE	[M+H]+1	1	238.082	239.089	2.733	0.057	2	336667	100	F1
FALSE	[M+H]+1	1	629.009	630.016	38.003	0.09	3	334538	100	F1
FALSE	[M+H]+1	1	114.957	115.964	0.788	0.036	1	333432	15.774	F1
FALSE	[M-H]-1	-1	102.03	101.023	0.849	0.061	1	333387	86.477	F1
FALSE	[M+H]+1	1	646.256	647.263	37.139	0.036	4	333290	100	F1
FALSE	[M+H-H2O]+1	1	124.064	107.061	58.361	0.055	1	332967	88.364	F1
FALSE	[M+Na]+1	1	150.089	173.078	1.046	0.038	1	330764	70.236	F1
FALSE	[M+H]+1	1	683.196	684.203	59.729	0.064	5	329796	100	F1
FALSE	[M+H]+1	1	258.147	259.154	54.063	0.093	2	324361	100	F1
FALSE	[M+FA-H]-1	-1	342.117	387.115	0.838	0.067	2	324174	13.26	F1
FALSE	[M+H]+1	1	426.332	427.34	55.493	0.091	2	323254	100	F1
FALSE	[M+Na]+1	1	360.324	383.313	55.65	0.109	1	322347	93.831	F1
FALSE	[M+H-H2O]+1	1	98.0485	81.0452	57.444	0.104	1	319005	54.648	F1
FALSE	[M+H]+1	1	622.093	623.1	36.844	0.091	2	318132	100	F1
FALSE	[M-H]-1	-1	427.273	426.266	55.164	0.045	2	317588	100	F1
FALSE	[M+H]+1	1	577.358	578.365	36.234	0.093	3	316908	100	F1
FALSE	[M+2H]+2	2	197.011	99.5126	0.793	0.038	1	314135	66.212	F1
FALSE	[M+H]+1	1	169.039	170.047	0.782	0.034	2	312048	100	F1
FALSE	[M+H]+1	1	677.702	678.709	37.535	0.091	3	306640	100	F1
FALSE	[M+H]+1	1	298.141	299.149	3.935	0.102	2	306222	13.47	F1
FALSE	[M+H]+1	1	102.08	103.087	42.968	0.048	2	304843	100	F1
FALSE	[M-H]-1	-1	217.916	216.909	0.964	0.08	3	303155	92.598	F1
FALSE	[M+ACN+H]+1	1	98.0479	140.082	54.197	0.096	1	303080	66.22	F1
FALSE	[M+H]+1	1	447.283	448.29	54.066	0.092	2	298206	100	F1
FALSE	[M+H]+1	1	589.651	590.659	36.419	0.082	3	297532	100	F1
FALSE	[M+H]+1	1	418.269	419.277	53.621	0.142	2	296728	100	F1
FALSE	[M+H]+1	1	598.689	599.696	35.132	0.094	3	295800	100	F1
FALSE	[M+H]+1	1	414.204	415.211	39.733	0.153	2	294205	40.709	F1
FALSE	[M+H]+1	1	584.788	585.795	36.332	0.091	3	293975	100	F1
FALSE	[M+2H]+2	2	1034.67	518.343	55.763	0.048	3	287667	100	F1
FALSE	[M+H]+1	1	369.288	370.295	53.612	0.142	2	286020	100	F1
FALSE	[M+H]+1	1	111.043	112.051	56.588	0.048	2	285493	100	F1
FALSE	[M+H]+1	1	209.071	210.078	3.478	0.071	2	278898	100	F1
FALSE	[M+Na]+1	1	278.152	301.141	52.74	0.178	2	278238	17.601	F1
FALSE	[M+H]+1	1	603.225	604.232	36.588	0.082	2	278177	100	F1
FALSE	[M-H]-1	-1	420.178	419.171	0.849	0.049	2	278098	100	F1
FALSE	[M-H]-1	-1	300.267	299.259	53.436	0.138	3	277831	100	F1
FALSE	[M+H]+1	1	622.761	623.768	37.903	0.098	3	275274	100	F1
FALSE	[M+H]+1	1	177.115	178.122	1.88	0.044	2	274413	100	F1
FALSE	[M-H]-1	-1	195.934	194.927	0.694	0.073	2	273100	100	F1
FALSE	[M+H]+1	1	227.225	228.232	53.45	0.084	2	270580	90.38	F1
FALSE	[M+3H]+3	3	1874.17	625.73	21.038	0.102	2	270348	100	F1
FALSE	[M+H]+1	1	703.007	704.014	37.848	0.087	2	269751	100	F1
FALSE	[M+H]+1	1	102.08	103.087	50.974	0.034	1	269288	32.877	F1
FALSE	[M+H]+1	1	281.071	282.078	0.827	0.073	2	268155	100	F1
FALSE	[M-H]-1	-1	160.091	159.084	6.182	0.13	3	267725	100	F1
FALSE	[M+NH4]+1	1	362.303	380.337	54.046	0.073	2	265568	36.525	F1
FALSE	[M+H]+1	1	98.0483	99.0556	57.439	0.074	1	264746	45.352	F1
FALSE	[M+H]+1	1	102.08	103.087	39.62	0.073	2	262654	41.06	F1
FALSE	[M-H]-1	-1	487.952	486.944	55.16	0.152	7	262328	100	F1
FALSE	[M+Na]+1	1	288.23	311.219	53.673	0.102	2	260903	76.405	F1
FALSE	[M+H]+1	1	293.22	294.227	1.895	0.058	2	260377	100	F1
FALSE	[M+2H]+2	2	1166.75	584.382	55.692	0.043	2	259778	100	F1
FALSE	[M-H-H2O]-1	-1	152.013	132.995	0.868	0.052	2	258994	50.566	F1
FALSE	[M-H]-1	-1	240.209	239.202	54.382	0.105	3	258681	100	F1
FALSE	[M+H]+1	1	370.22	371.227	1.204	0.04	1	257185	1.806	F1
FALSE	[M+H]+1	1	621.949	622.956	36.843	0.097	2	256407	100	F1
FALSE	[M+2H]+2	2	1284.8	643.406	10.64	0.107	3	254444	100	F1
FALSE	[M-H]-1	-1	152.013	151.006	0.868	0.051	1	253195	49.434	F1
FALSE	[M+H]+1	1	389.102	390.109	54.388	0.187	2	251596	100	F1
FALSE	[M+2H]+2	2	746.145	374.08	0.842	0.087	2	248614	100	F1
FALSE	[M+Cl]-1	-1	322.2	357.17	54.346	0.147	1	248237	100	F1
FALSE	[M+H]+1	1	653.398	654.405	37.247	0.064	2	247154	100	F1
FALSE	[M+2H]+2	2	1210.76	606.388	13.187	0.106	3	246657	100	F1
FALSE	[M+3H]+3	3	1584.95	529.325	20.132	0.118	4	246131	100	F1
FALSE	[M+3H]+3	3	1673.01	558.676	21.634	0.143	2	244192	100	F1
FALSE	[M+2H]+2	2	1328.82	665.419	11.512	0.115	3	243491	100	F1
FALSE	[M+H]+1	1	351.314	352.321	54.579	0.099	2	242646	36.315	F1
FALSE	[M+H]+1	1	700.924	701.931	36.567	0.076	2	241853	100	F1
FALSE	[M+H-H2O]+1	1	297.267	280.263	52.765	0.097	2	240034	15.224	F1
FALSE	[M+H]+1	1	666.118	667.126	37.377	0.072	3	239364	100	F1
FALSE	[M+H]+1	1	684.702	685.709	37.637	0.11	2	238826	100	F1
FALSE	[M+H]+1	1	628.238	629.246	36.924	0.074	2	236043	100	F1
FALSE	[M+FA-H]-1	-1	298.142	343.14	3.474	0.071	3	235367	4.661	F1
FALSE	[M+H]+1	1	162.09	163.097	57.896	0.13	2	234885	100	F1
FALSE	[M+H]+1	1	659.829	660.836	37.316	0.08	2	233870	100	F1
FALSE	[M+H]+1	1	55.0431	56.0504	39.861	0.089	1	232098	100	F1
FALSE	[M+H]+1	1	700.758	701.765	36.586	0.076	3	229950	100	F1
FALSE	[M+H-H2O]+1	1	98.0485	81.0452	54.194	0.089	1	229615	100	F1
FALSE	[2M+ACN+H]+1	1	69.0052	180.044	0.785	0.046	1	229571	100	F1
FALSE	[M-H]-1	-1	521.912	520.905	55.178	0.188	8	228474	100	F1
FALSE	[M+H]+1	1	398.243	399.25	52.319	0.139	2	227874	62.59	F1
FALSE	[M-H-H2O]-1	-1	162.052	143.034	0.857	0.069	1	226008	11.02	F1
FALSE	[M+H]+1	1	627.388	628.395	36.931	0.056	2	225987	100	F1
FALSE	[M+H]+1	1	139.074	140.082	49.144	0.054	2	223262	100	F1
FALSE	[M-H]-1	-1	156.027	155.02	55.739	0.228	2	223001	100	F1
FALSE	[M+3H]+3	3	2006.25	669.756	22.951	0.124	2	222347	100	F1
FALSE	[M+H]+1	1	272.089	273.096	54.075	0.069	2	222101	100	F1
FALSE	[M+H]+1	1	134.073	135.08	3.935	0.104	2	221445	100	F1
FALSE	[M+3H]+3	3	1628.98	544.001	20.931	0.09	3	220955	100	F1
FALSE	[M+H]+1	1	627.676	628.683	36.935	0.094	2	220313	100	F1
FALSE	[M+H]+1	1	595.987	596.995	37.548	0.06	4	219737	100	F1
FALSE	[M+3H]+3	3	1614.96	539.328	16.624	0.123	3	216743	100	F1
FALSE	[M+H]+1	1	633.678	634.685	37.023	0.04	3	214341	100	F1
FALSE	[M+3H]+3	3	1791.07	598.031	19.636	0.097	3	213693	100	F1
FALSE	[M-2H]-2	-2	261.999	129.992	0.672	0.085	2	212947	100	F1
FALSE	[M+H]+1	1	653.54	654.548	37.239	0.082	2	212889	100	F1
FALSE	[M+3H]+3	3	1703.02	568.679	18.175	0.12	3	212851	100	F1
FALSE	[M-H]-1	-1	425.96	424.952	54.764	0.186	6	212300	100	F1
FALSE	[M+3H]+3	3	1522.96	508.66	15.036	0.094	2	211763	100	F1
FALSE	[M+H]+1	1	94.0534	95.0606	57.977	0.083	2	211177	100	F1
FALSE	[M+Na]+1	1	346.308	369.297	55.139	0.071	1	210642	86.425	F1
FALSE	[M+3H]+3	3	1849.11	617.378	24.352	0.143	3	209131	100	F1
FALSE	[M+H]+1	1	390.277	391.284	56.216	0.04	2	208839	68.497	F1
FALSE	[M+H]+1	1	332.292	333.3	54.122	0.198	1	208063	11.392	F1
FALSE	[M+H]+1	1	424.28	425.287	55.009	0.053	2	207931	100	F1
FALSE	[M+H]+1	1	94.0171	95.0244	59.916	0.044	1	207461	100	F1
FALSE	[M+3H]+3	3	1918.19	640.405	21.663	0.109	2	207177	100	F1
FALSE	[M+3H]+3	3	1932.21	645.076	25.633	0.105	2	207005	100	F1
FALSE	[M-H]-1	-1	367.948	366.94	52.119	0.111	2	206744	100	F1
FALSE	[M-H]-1	-1	159.877	158.87	55.746	0.325	2	206150	100	F1
FALSE	[M+H]+1	1	139.074	140.082	52.935	0.048	1	203630	85.051	F1
FALSE	[M+H]+1	1	206.178	207.185	53.513	0.112	2	203519	100	F1
FALSE	[M+2H]+2	2	1073.74	537.878	55.736	0.046	2	202873	100	F1
FALSE	[M+H]+1	1	354.102	355.109	53.163	0.093	2	201008	87.9	F1
FALSE	[M+H]+1	1	412.316	413.324	55.27	0.044	2	199222	100	F1
FALSE	[M-H]-1	-1	749.939	748.932	53.365	0.081	2	197996	100	F1
FALSE	[M+H]+1	1	382.306	383.313	55.543	0.091	2	197796	100	F1
FALSE	[M+2H]+2	2	1210.78	606.395	55.66	0.055	2	197639	100	F1
FALSE	[M+ACN+H]+1	1	71.0374	113.071	57.973	0.096	1	197236	100	F1
FALSE	[M-2H]-2	-2	468.168	233.077	1.536	0.074	3	197032	100	F1
FALSE	[M+2H]+2	2	1161.79	581.905	55.69	0.034	3	196232	100	F1
FALSE	[M+H]+1	1	567.414	568.421	0.823	0.073	2	196075	100	F1
FALSE	[M+H-H2O]+1	1	112.028	95.0244	58.359	0.071	1	196059	92.579	F1
FALSE	[M+2H]+2	2	990.644	496.329	55.781	0.033	2	195114	100	F1
FALSE	[M+2H]+2	2	1298.82	650.415	15.049	0.141	3	194933	100	F1
FALSE	[M-H]-1	-1	500.955	499.948	54.94	0.162	6	194929	100	F1
FALSE	[M+H]+1	1	653.683	654.69	37.238	0.086	3	194500	100	F1
FALSE	[M+3H]+3	3	1389.88	464.3	12.416	0.111	2	194073	100	F1
FALSE	[M+2H]+2	2	1430.89	716.453	17.692	0.103	3	193814	100	F1
FALSE	[M-H]-1	-1	367.948	366.94	53.578	0.306	2	193322	100	F1
FALSE	[M+3H]+3	3	1805.09	602.702	23.723	0.142	2	191714	100	F1
FALSE	[M+Na]+1	1	273.267	296.256	48.118	0.346	1	191306	0.247	F1
FALSE	[M+2H]+2	2	179.038	90.5263	2.672	0.198	2	190973	100	F1
FALSE	[M+H]+1	1	244.125	245.132	52.966	0.088	2	189895	88.158	F1
FALSE	[M-H]-1	-1	240.067	239.06	54.61	0.051	3	189864	100	F1
FALSE	[M+2H]+2	2	377.115	189.565	3.471	0.085	2	189665	100	F1
FALSE	[M+H]+1	1	274.135	275.143	52.966	0.117	2	189551	23.096	F1
FALSE	[M+H]+1	1	443.324	444.332	52.394	0.091	2	189357	100	F1
FALSE	[M+H]+1	1	399.298	400.305	52.346	0.123	2	188167	100	F1
FALSE	[M-2H]-2	-2	358.067	178.026	1.087	0.052	2	187926	100	F1
FALSE	[M-H]-1	-1	316.262	315.254	46.766	0.256	2	187341	100	F1
FALSE	[M+2H]+2	2	1372.85	687.432	12.395	0.129	3	187136	100	F1
FALSE	[M+H]+1	1	329.329	330.336	54.903	0.29	2	186953	100	F1
FALSE	[M+H]+1	1	643.988	644.995	33.971	0.085	2	186876	100	F1
FALSE	[M+H]+1	1	600.997	602.005	37.646	0.074	2	186511	100	F1
FALSE	[M-H]-1	-1	95.9865	94.9792	0.887	0.062	2	186385	100	F1
FALSE	[M+H]+1	1	716.147	717.154	38.003	0.09	2	185835	100	F1
FALSE	[M+H]+1	1	453.288	454.296	15.971	0.125	2	184070	100	F1
FALSE	[M+H]+1	1	684.846	685.853	37.63	0.093	2	182683	100	F1
FALSE	[M+H]+1	1	283.287	284.294	55.877	0.054	2	182378	100	F1
FALSE	[M-H]-1	-1	298.142	297.135	4.773	0.086	2	181680	48.701	F1
FALSE	[M-H]-1	-1	72.0196	71.0124	0.87	0.068	1	181622	100	F1
FALSE	[M+H]+1	1	86.085	87.0922	53.831	0.099	1	181508	100	F1
FALSE	[M+2H]+2	2	668.43	335.222	2.112	0.064	3	180410	100	F1
FALSE	[M+H+NH4]+2	2	651.404	335.222	2.112	0.064	3	180410	19.922	F1
FALSE	[M+H]+1	1	607.615	608.622	37.698	0.08	2	179811	100	F1
FALSE	[M+H-H2O]+1	1	71.038	54.0347	58.376	0.097	1	179567	83.631	F1
FALSE	[M+3H]+3	3	1717.03	573.352	22.354	0.116	2	179093	100	F1
FALSE	[M+H]+1	1	368.377	369.384	55.742	0.158	2	178707	100	F1
FALSE	[M+H]+1	1	94.0534	95.0606	56.595	0.09	2	178344	100	F1
FALSE	[M+H]+1	1	439.403	440.41	55.54	0.147	2	177722	100	F1
FALSE	[M+H]+1	1	184.073	185.081	54.064	0.089	2	177093	100	F1
FALSE	[M+H+MeOH]+1	1	80.0377	113.071	54.373	0.091	1	177038	76.516	F1
FALSE	[M+H]+1	1	646.891	647.898	35.914	0.072	3	176609	100	F1
FALSE	[M+3H]+3	3	1540.93	514.65	19.347	0.137	2	175754	100	F1
FALSE	[M+2H]+2	2	1205.82	603.918	55.656	0.057	2	175514	100	F1
FALSE	[M+ACN+Na]+1	1	238.098	302.114	0.826	0.046	1	174839	1.077	F1
FALSE	[M-H]-1	-1	214.193	213.186	53.582	0.176	2	174820	100	F1
FALSE	[M+ACN+H]+1	1	148.016	190.05	52.72	0.141	1	174129	23.842	F1
FALSE	[M+3H]+3	3	1962.22	655.08	22.321	0.129	2	174105	100	F1
FALSE	[M+2H]+2	2	1342.84	672.427	15.967	0.121	2	173457	100	F1
FALSE	[M+H]+1	1	404.254	405.261	52.348	0.101	2	173063	100	F1
FALSE	[M+H]+1	1	673.26	674.268	37.5	0.041	3	172291	100	F1
FALSE	[M+H]+1	1	604.075	605.083	36.567	0.068	2	171918	100	F1
FALSE	[M+H]+1	1	616.511	617.518	36.744	0.062	2	171720	100	F1
FALSE	[M+ACN+H]+1	1	71.0374	113.071	50.004	0.068	1	171522	100	F1
FALSE	[M-H]-1	-1	466.994	465.987	55.01	0.213	5	171264	100	F1
FALSE	[M+H]+1	1	583.93	584.937	36.327	0.094	2	170842	100	F1
FALSE	[M+H]+1	1	346.163	347.17	54.077	0.079	2	170675	7.981	F1
FALSE	[M+3H]+3	3	1761.06	588.027	23.046	0.125	2	169328	100	F1
FALSE	[M+H]+1	1	695.431	696.438	2.405	0.059	2	169008	22.515	F1
FALSE	[M+ACN+H]+1	1	56.0379	98.0717	55.536	0.096	1	168553	100	F1
FALSE	[M+H]+1	1	245.099	246.107	3.477	0.085	2	168326	100	F1
FALSE	[M+H]+1	1	584.212	585.22	36.332	0.078	2	167169	100	F1
FALSE	[M+H]+1	1	264.124	265.131	53.604	0.233	2	166879	100	F1
FALSE	[M-H]-1	-1	296.235	295.228	53.23	0.11	3	165907	100	F1
FALSE	[M+H]+1	1	479.619	480.626	13.277	0.162	1	164416	100	F1
FALSE	[M+H]+1	1	357.36	358.368	55.579	0.242	2	163151	100	F1
FALSE	[M-H]-1	-1	537.926	536.918	55.323	0.307	5	162821	100	F1
FALSE	[M+H]+1	1	602.23	603.237	36.597	0.047	2	162803	100	F1
FALSE	[M+ACN+H]+1	1	71.0374	113.071	49.85	0.079	1	162214	100	F1
FALSE	[M+NH4]+1	1	338.188	356.222	52.966	0.083	2	161806	7.33	F1
FALSE	[M+H]+1	1	318.277	319.284	54.037	0.056	2	160535	14.631	F1
FALSE	[M+H]+1	1	197.01	198.017	0.788	0.039	1	160303	33.788	F1
FALSE	[M+H]+1	1	413.314	414.321	53.622	0.146	2	160093	100	F1
FALSE	[M+H]+1	1	617.752	618.759	37.854	0.096	2	159931	100	F1
FALSE	[M+H]+1	1	144.543	145.55	1.945	0.145	2	158944	100	F1
FALSE	[M+2H]+2	2	562.256	282.135	3.478	0.09	2	158924	100	F1
FALSE	[M+2H]+2	2	1166.73	584.374	12.203	0.129	2	157852	100	F1
FALSE	[M-H]-1	-1	188.104	187.097	1.2	0.051	2	157374	100	F1
FALSE	[M+H]+1	1	345.324	346.332	53.662	0.166	2	155889	100	F1
FALSE	[M+H]+1	1	489.294	490.301	54.065	0.099	2	155300	100	F1
FALSE	[M+H]+1	1	597.077	598.085	36.505	0.077	2	154627	100	F1
FALSE	[M+H]+1	1	98.0483	99.0556	54.196	0.066	1	154604	33.78	F1
FALSE	[M+H]+1	1	128.059	129.066	55.597	0.457	1	154304	64.449	F1
FALSE	[M+2H]+2	2	1029.71	515.865	55.766	0.049	2	154215	100	F1
FALSE	[M+H]+1	1	112.064	113.071	57.277	0.048	1	153836	65.867	F1
FALSE	[M-H]-1	-1	441.252	440.245	54.609	0.042	2	152995	100	F1
FALSE	[M+H]+1	1	624	625.008	37.938	0.085	2	152855	100	F1
FALSE	[M+Cl]-1	-1	298.142	333.111	3.472	0.069	3	150835	2.987	F1
FALSE	[M+3H]+3	3	2050.27	684.43	23.551	0.113	2	150693	100	F1
FALSE	[M-H+HAc]-1	-1	298.142	357.156	3.476	0.074	3	150470	2.98	F1
FALSE	[M+H]+1	1	601.243	602.25	37.621	0.096	2	150216	100	F1
FALSE	[M-H]-1	-1	272.235	271.228	54.028	0.16	2	150057	100	F1
FALSE	[M+3H]+3	3	1835.1	612.706	20.359	0.102	2	149625	100	F1
FALSE	[M+Na]+1	1	304.261	327.25	53.071	0.12	2	149490	58.007	F1
FALSE	[M-H]-1	-1	243.183	242.176	13.847	0.306	2	149323	100	F1
FALSE	[M+3H]+3	3	2020.26	674.427	26.777	0.129	2	148027	100	F1
FALSE	[M-H]-1	-1	239.899	238.891	0.967	0.087	2	145638	73.782	F1
FALSE	[2M+Na]+1	1	360.215	743.419	52.903	0.06	2	145619	0.508	F1
FALSE	[2M+H]+1	1	238.099	477.204	0.843	0.049	1	145546	0.896	F1
FALSE	[M+H]+1	1	613.366	614.373	35.378	0.081	3	144999	100	F1
FALSE	[M-H]-1	-1	266.155	265.148	38.556	0.255	2	144705	100	F1
FALSE	[M+Na]+1	1	298.141	321.131	4.772	0.08	2	144644	38.773	F1
FALSE	[M+Cl]-1	-1	298.142	333.112	3.934	0.09	4	143227	6.3	F1
FALSE	[M+H]+1	1	484.292	485.299	17.681	0.138	1	142739	100	F1
FALSE	[M-H]-1	-1	116.046	115.039	0.868	0.034	2	141943	100	F1
FALSE	[M+3H]+3	3	1570.94	524.653	15.82	0.127	2	139263	100	F1
FALSE	[M+H+Na]+2	2	651.403	337.7	2.114	0.049	2	139134	15.364	F1
FALSE	[M+2H]+2	2	673.385	337.7	2.114	0.049	2	139134	100	F1
FALSE	[M+H]+1	1	456.342	457.35	55.256	0.051	2	139031	100	F1
FALSE	[M-H]-1	-1	261.881	260.873	0.974	0.093	2	138844	68.585	F1
FALSE	[M-H]-1	-1	514.97	513.963	55.171	0.163	6	138501	100	F1
FALSE	[M+H]+1	1	148.016	149.023	52.566	0.118	2	136674	100	F1
FALSE	[M+Na]+1	1	398.243	421.232	52.321	0.141	2	136198	37.41	F1
FALSE	[M+H]+1	1	335.318	336.326	54.325	0.075	2	135943	100	F1
FALSE	[M+H]+1	1	139.061	140.068	0.851	0.069	1	135810	78.797	F1
FALSE	[M+H]+1	1	501.33	502.337	54.065	0.105	2	135623	100	F1
FALSE	[M+H]+1	1	622.378	623.386	36.846	0.098	2	135130	100	F1
FALSE	[M-H]-1	-1	406.014	405.007	55.131	0.19	4	134884	100	F1
FALSE	[M+H]+1	1	309.303	310.31	55.935	0.049	2	133896	100	F1
FALSE	[M+H]+1	1	121.064	122.071	55.589	0.142	1	133540	64.345	F1
FALSE	[M+H]+1	1	94.0171	95.0244	59.512	0.05	1	133513	51.339	F1
FALSE	[M+H]+1	1	111.08	112.087	54.721	0.043	1	133367	73.655	F1
FALSE	[M+3H]+3	3	1496.9	499.975	18.513	0.133	2	133030	100	F1
FALSE	[M+3H]+3	3	1526.91	509.978	15.007	0.118	2	131807	100	F1
FALSE	[M+2H]+2	2	1386.87	694.44	16.864	0.098	2	131464	100	F1
FALSE	[M+H]+1	1	697.426	698.433	37.767	0.09	2	130639	100	F1
FALSE	[M+ACN+H]+1	1	86.0845	128.118	53.84	0.122	1	130301	100	F1
FALSE	[M+H]+1	1	546.665	547.672	34.156	0.097	2	129600	100	F1
FALSE	[M-H]-1	-1	268.241	267.233	55.489	0.146	3	129262	100	F1
FALSE	[M+H]+1	1	493.397	494.404	50.063	0.242	2	128611	100	F1
FALSE	[M+2H]+2	2	1416.88	709.446	13.285	0.141	3	128580	100	F1
FALSE	[M+H]+1	1	162.09	163.097	56.587	0.119	2	128364	100	F1
FALSE	[M-H]-1	-1	195.934	194.927	0.949	0.101	2	128091	100	F1
FALSE	[M-H]-1	-1	201.961	200.954	52.246	0.184	2	127908	100	F1
FALSE	[M+Na]+1	1	353.329	376.318	55.215	0.046	2	127655	50.027	F1
FALSE	[M+FA-H]-1	-1	375.253	420.251	34.314	0.232	1	127629	21.449	F1
FALSE	[M+H+MeOH]+1	1	133.074	166.107	0.891	0.082	1	126630	62.42	F1
FALSE	[M+NH4]+1	1	94.0169	112.051	59.519	0.042	1	126549	48.661	F1
FALSE	[M+FA-H]-1	-1	298.142	343.14	3.949	0.095	2	126341	5.557	F1
FALSE	[M+3H]+3	3	1879.12	627.382	21.035	0.121	2	126280	100	F1
FALSE	[M+2H]+2	2	634.23	318.122	3.475	0.063	2	126110	100	F1
FALSE	[M+3H]+3	3	1346.85	449.958	11.501	0.132	2	125938	100	F1
FALSE	[M+3H]+3	3	1482.88	495.302	14.151	0.111	2	125360	100	F1
FALSE	[M-H]-1	-1	507.897	506.89	55.123	0.203	3	125170	100	F1
FALSE	[M+H]+1	1	576.677	577.685	34.758	0.069	2	125111	100	F1
FALSE	[M-H]-1	-1	503.965	502.957	55.33	0.229	5	124837	100	F1
FALSE	[M+2H]+2	2	562.256	282.135	3.946	0.123	2	123501	100	F1
FALSE	[M-H-H2O]-1	-1	182.078	163.06	0.872	0.069	1	122312	3.26	F1
FALSE	[M+NH4]+1	1	298.142	316.175	3.471	0.063	1	122281	2.422	F1
FALSE	[M+3H]+3	3	1747.04	583.355	18.943	0.092	2	121803	100	F1
FALSE	[M+H]+1	1	128.011	129.018	52.907	0.078	1	121779	92.024	F1
FALSE	[M+H]+1	1	628.382	629.389	36.918	0.063	3	120726	100	F1
FALSE	[M+3H]+3	3	2182.35	728.458	25.267	0.088	2	120545	100	F1
FALSE	[M-H]-1	-1	240.067	239.06	23.512	0.237	2	120233	100	F1
FALSE	[M-H]-1	-1	292.204	291.197	53.226	0.101	2	120116	100	F1
FALSE	[M-H+HAc]-1	-1	342.116	401.13	0.847	0.053	2	119618	4.893	F1
FALSE	[M+2H]+2	2	981.57	491.792	5.132	0.092	2	119199	100	F1
FALSE	[M+Cl]-1	-1	276.213	311.182	53.904	0.155	2	118539	71.794	F1
FALSE	[M+H]+1	1	565.344	566.351	36.023	0.079	3	117305	100	F1
FALSE	[M-2H]-2	-2	287.974	142.98	0.683	0.072	3	117180	100	F1
FALSE	[M+H]+1	1	162.09	163.097	58.865	0.045	2	117101	100	F1
FALSE	[M+H]+1	1	171.949	172.956	0.778	0.032	1	117082	56.741	F1
FALSE	[M+H-H2O]+1	1	156.006	139.002	54.076	0.07	1	116952	63.46	F1
FALSE	[M-H]-1	-1	314.086	313.079	45.86	0.219	3	116365	100	F1
FALSE	[M+H]+1	1	501.366	502.373	53.616	0.117	2	115956	100	F1
FALSE	[M+H]+1	1	691.277	692.284	37.692	0.061	2	115480	100	F1
FALSE	[M-H]-1	-1	337.867	336.859	0.96	0.104	2	115347	100	F1
FALSE	[M+H]+1	1	467.186	468.194	53.161	0.09	2	113412	100	F1
FALSE	[M+3H]+3	3	2094.3	699.107	24.137	0.116	2	113017	100	F1
FALSE	[M+H]+1	1	553.835	554.842	34.286	0.094	3	112998	100	F1
FALSE	[M+H]+1	1	546.5	547.508	34.138	0.058	3	112167	100	F1
FALSE	[M-H]-1	-1	322.2	321.193	54.086	0.239	2	111409	100	F1
FALSE	[M+H]+1	1	590.929	591.936	36.425	0.077	2	111185	100	F1
FALSE	[M-H]-1	-1	278.225	277.218	54.591	0.065	2	110214	100	F1
FALSE	[M-H]-1	-1	461.918	460.91	54.803	0.212	3	109547	100	F1
FALSE	[M+2H]+2	2	976.251	489.133	0.85	0.032	2	109258	100	F1
FALSE	[M+H]+1	1	414.204	415.211	41.362	0.182	1	109232	54.126	F1
FALSE	[M+H]+1	1	448.28	449.287	52.393	0.09	2	108974	100	F1
FALSE	[M+3H]+3	3	1394.83	465.951	12.4	0.122	2	108730	100	F1
FALSE	[M+3H]+3	3	1315.84	439.62	15.063	0.107	2	108590	100	F1
FALSE	[M-H]-1	-1	130.062	129.055	0.879	0.056	2	108400	100	F1
FALSE	[M+2H]+2	2	893.518	447.766	3.975	0.074	2	107163	100	F1
FALSE	[M+H]+1	1	536.528	537.536	57.008	0.352	2	106801	100	F1
FALSE	[M-H]-1	-1	252.209	251.202	54.233	0.097	2	106727	100	F1
FALSE	[M+2H]+2	2	805.464	403.74	3.08	0.05	2	106059	100	F1
FALSE	[M+2H]+2	2	1025.6	513.806	5.745	0.069	2	105812	100	F1
FALSE	[2M+H]+1	1	128.062	257.132	52.962	0.111	2	105384	13.893	F1
FALSE	[M+H]+1	1	353.329	354.336	55.216	0.04	1	104798	41.07	F1
FALSE	[M-H]-1	-1	627.92	626.913	46.798	0.245	2	103729	100	F1
FALSE	[M-H]-1	-1	626.936	625.929	54.437	0.06	3	103696	78.936	F1
FALSE	[M+H]+1	1	426.238	427.246	54.671	0.063	2	103611	100	F1
FALSE	[M+3H]+3	3	2138.32	713.782	24.72	0.105	2	103405	100	F1
FALSE	[M-H]-1	-1	615.896	614.889	51.505	0.275	2	103388	100	F1
FALSE	[M+H]+1	1	697.284	698.291	37.763	0.057	2	103212	100	F1
FALSE	[M-2H]-2	-2	382.078	190.032	0.679	0.079	3	103034	100	F1
FALSE	[M-H]-1	-1	194.822	193.815	0.794	0.063	1	102929	100	F1
FALSE	[M+ACN+H]+1	1	138.98	181.014	0.788	0.042	1	101798	20.859	F1
FALSE	[M+H+MeOH]+1	1	128.063	161.096	52.972	0.089	1	99818.5	13.16	F1
FALSE	[M+H+Na]+2	2	695.43	359.713	2.403	0.065	1	99774.2	13.292	F1
FALSE	[M+H]+1	1	70.0174	71.0247	58.367	0.043	1	99506.4	100	F1
FALSE	[M+2H]+2	2	695.43	348.722	2.399	0.061	2	99118.5	13.204	F1
FALSE	[M+Na]+1	1	163.085	186.074	0.876	0.09	1	98885.9	69.476	F1
FALSE	[M+3H]+3	3	1408.85	470.623	16.815	0.145	2	98186.1	100	F1
FALSE	[M+2H]+2	2	1078.68	540.348	10.263	0.118	2	96513.6	100	F1
FALSE	[M-H]-1	-1	458.274	457.266	1.388	0.045	2	96373.2	100	F1
FALSE	[M+H]+1	1	440.348	441.355	55.956	0.056	2	96232.8	100	F1
FALSE	[M+H]+1	1	635.099	636.106	36.997	0.07	2	96128.3	100	F1
FALSE	[M+H]+1	1	414.246	415.253	1.282	0.043	1	96125.8	0.828	F1
FALSE	[M+H]+1	1	209.071	210.078	3.941	0.102	2	95796.1	100	F1
FALSE	[M+H]+1	1	535.158	536.165	57.76	0.051	2	95344.8	100	F1
FALSE	[M+H]+1	1	375.311	376.318	54.327	0.077	2	94979.5	100	F1
FALSE	[M+H]+1	1	619.806	620.813	36.843	0.134	2	94680.7	100	F1
FALSE	[M+2H]+2	2	937.544	469.779	4.512	0.066	2	94283	100	F1
FALSE	[M+H]+1	1	487.351	488.358	52.414	0.09	2	94253.6	100	F1
FALSE	[M+Na]+1	1	414.204	437.194	41.354	0.157	1	92578.1	45.874	F1
FALSE	[M+H]+1	1	426.238	427.246	55.076	0.089	2	91728	100	F1
FALSE	[M+H]+1	1	125.095	126.103	53.225	0.049	1	91180.7	90.88	F1
FALSE	[M-H]-1	-1	599.925	598.918	52.86	0.095	3	90980.2	100	F1
FALSE	[M+H]+1	1	125.095	126.103	55.614	0.039	2	90760.9	100	F1
FALSE	[M+2H]+2	2	849.491	425.753	3.498	0.063	2	90685.7	100	F1
FALSE	[M-H]-1	-1	396.252	395.244	40.228	0.162	2	89595.7	100	F1
FALSE	[M+2H]+2	2	1460.9	731.458	14.153	0.124	2	89489.9	100	F1
FALSE	[M+ACN+H]+1	1	171.949	213.983	0.78	0.034	1	89264.2	43.259	F1
FALSE	[M+H]+1	1	507.057	508.064	22.934	0.108	2	89117.2	100	F1
FALSE	[M+H]+1	1	220.08	221.087	55.288	0.151	2	88430.4	100	F1
FALSE	[M+3H]+3	3	1301.82	434.948	10.643	0.078	2	87957.4	100	F1
FALSE	[M+2H]+2	2	1201.7	601.857	8.872	0.105	2	87713.6	100	F1
FALSE	[M-H]-1	-1	166.047	165.04	54.615	0.049	3	87700.1	100	F1
FALSE	[M-H]-1	-1	302.225	301.218	54.757	0.116	2	87361.8	100	F1
FALSE	[M-H]-1	-1	337.866	336.859	0.685	0.097	2	86856.8	100	F1
FALSE	[M-H]-1	-1	246.174	245.167	0.909	0.099	2	86003.5	100	F1
FALSE	[M+H]+1	1	565.202	566.209	36.001	0.053	3	85474.2	100	F1
FALSE	[M+H]+1	1	577.923	578.93	36.233	0.051	2	85459.4	100	F1
FALSE	[M+2H]+2	2	393.087	197.551	3.466	0.079	1	85210.5	41.002	F1
FALSE	[M+H-H2O]+1	1	128.059	111.056	55.578	0.349	1	85116.5	35.551	F1
FALSE	[M+H]+1	1	521.429	522.436	53.392	0.115	2	85024.6	100	F1
FALSE	[M-H]-1	-1	322.218	321.211	52.116	0.147	2	84931.7	100	F1
FALSE	[M+H]+1	1	398.264	399.271	53.294	0.084	2	84696.9	100	F1
FALSE	[M+H+Na]+2	2	739.456	381.726	2.711	0.051	1	84216.1	14.06	F1
FALSE	[M+H]+1	1	56.0383	57.0456	55.55	0.238	1	83826.6	100	F1
FALSE	[M+H]+1	1	245.099	246.107	3.939	0.072	2	83772.9	100	F1
FALSE	[M-H]-1	-1	499.989	498.982	53.791	0.051	4	83555.9	100	F1
FALSE	[M+H]+1	1	217.057	218.064	3.951	0.09	2	83202.8	100	F1
FALSE	[M+ACN+2H]+2	2	393.087	218.064	3.473	0.072	1	82789.1	39.836	F1
FALSE	[M+3H]+3	3	1893.14	632.052	25.019	0.06	2	82670.7	100	F1
FALSE	[M-H]-1	-1	322.2	321.193	54.327	0.172	2	82039.9	100	F1
FALSE	[M+Na]+1	1	414.204	437.193	47.359	0.135	1	81607.6	53.809	F1
FALSE	[M+H]+1	1	66.0225	67.0297	58.363	0.059	1	81549.6	100	F1
FALSE	[M+H]+1	1	559.057	560.064	35.935	0.07	2	81520	100	F1
FALSE	[M-H]-1	-1	477.93	476.923	54.938	0.177	2	81491.9	100	F1
FALSE	[M+H]+1	1	110.001	111.008	54.076	0.094	1	81326	80.284	F1
FALSE	[M+K]+1	1	194.115	233.078	1.049	0.036	1	81180.1	5.676	F1
FALSE	[M-H]-1	-1	495.995	494.988	54.648	0.044	4	80839.4	100	F1
FALSE	[M+Na]+1	1	602.197	625.186	0.821	0.046	1	80774.2	9.865	F1
FALSE	[M+H]+1	1	150.089	151.096	1.042	0.033	1	80002.8	16.988	F1
FALSE	[M+H-H2O]+1	1	112.064	95.0606	57.277	0.059	1	79720.2	34.133	F1
FALSE	[M+K]+1	1	360.215	399.178	52.902	0.077	1	79345.7	0.277	F1
FALSE	[M+H]+1	1	244.006	245.014	0.764	0.045	1	78974.1	68.792	F1
FALSE	[M+H-H2O]+1	1	166.085	149.082	56.584	0.054	1	77792.2	55.379	F1
FALSE	[M+ACN+H]+1	1	69.0581	111.092	48.266	0.087	1	77725.5	100	F1
FALSE	[M+H]+1	1	342.116	343.123	0.864	0.053	1	77493.2	3.17	F1
FALSE	[M+H-H2O]+1	1	74.057	57.0537	58.373	0.09	1	77332.5	79.141	F1
FALSE	[M+H]+1	1	133.074	134.081	0.875	0.098	1	76238.7	37.58	F1
FALSE	[M-H]-1	-1	366.254	365.247	55.101	0.06	3	75497	100	F1
FALSE	[M-H+HAc]-1	-1	414.205	473.218	42.692	0.156	2	75105.3	1.345	F1
FALSE	[M-H]-1	-1	220.182	219.175	53.638	0.172	2	74869.9	100	F1
FALSE	[M+ACN+H]+1	1	56.0379	98.0717	54.704	0.046	1	74766.5	100	F1
FALSE	[M+ACN+H]+1	1	121.064	163.097	55.593	0.054	1	73997	35.655	F1
FALSE	[M+H]+1	1	454.364	455.371	56.217	0.097	2	73585.7	100	F1
FALSE	[M+NH4]+1	1	304.261	322.295	53.068	0.128	1	72764.8	28.235	F1
FALSE	[M+H]+1	1	440.348	441.355	56.094	0.043	2	72749	100	F1
FALSE	[M-H]-1	-1	258.004	256.996	0.788	0.042	2	72372.6	100	F1
FALSE	[M-H]-1	-1	294.22	293.213	52.674	0.148	2	71849.5	100	F1
FALSE	[M+3H]+3	3	2064.29	689.104	27.32	0.061	2	71792.2	100	F1
FALSE	[M+H]+1	1	368.118	369.125	53.774	0.066	2	71777.5	100	F1
FALSE	[M+H]+1	1	139.074	140.082	58.868	0.049	1	71662	57.705	F1
FALSE	[M-H]-1	-1	367.948	366.94	54.377	0.137	2	71640.2	100	F1
FALSE	[M-H+HAc]-1	-1	72.02	131.034	0.885	0.104	1	71452	100	F1
FALSE	[M+H]+1	1	612.177	613.184	54.713	0.132	2	71305.9	100	F1
FALSE	[M+H]+1	1	593.487	594.494	54.609	0.069	2	70955.9	100	F1
FALSE	[M+2H]+2	2	1068.79	535.401	55.729	0.045	2	70460.3	100	F1
FALSE	[M-H]-1	-1	174.088	173.081	1.047	0.051	2	70098.7	100	F1
FALSE	[M-H]-1	-1	350.249	349.242	53.713	0.082	2	70073.4	100	F1
FALSE	[M+H]+1	1	414.204	415.211	47.344	0.169	1	70054	46.191	F1
FALSE	[M+2H]+2	2	1245.73	623.871	9.739	0.095	2	69943.3	100	F1
FALSE	[M-H]-1	-1	528.021	527.014	54.226	0.057	4	69389	100	F1
FALSE	[M+2H]+2	2	651.403	326.709	2.113	0.05	1	69290.3	7.651	F1
FALSE	[M+H]+1	1	396.321	397.329	56.118	0.14	2	68949.4	100	F1
FALSE	[M+2H]+2	2	1113.65	557.832	7.249	0.094	2	68758.8	100	F1
FALSE	[M+H]+1	1	647.671	648.679	37.147	0.11	2	68395.6	100	F1
FALSE	[M+H]+1	1	156.006	157.013	54.073	0.079	1	67340.9	36.54	F1
FALSE	[M-H]-1	-1	510.018	509.011	53.783	0.056	3	66660.4	100	F1
FALSE	[M+H]+1	1	342.204	343.211	53.644	0.054	1	65952.6	51.104	F1
FALSE	[M+H]+1	1	603.645	604.653	36.596	0.078	2	65817.3	100	F1
FALSE	[M-H]-1	-1	359.848	358.841	0.971	0.084	2	65017	100	F1
FALSE	[M+H]+1	1	112.064	113.071	58.634	0.034	2	64567.5	100	F1
FALSE	[M-H]-1	-1	298.251	297.244	54.864	0.07	2	63865.1	100	F1
FALSE	[M+3H]+3	3	1364.82	455.947	15.971	0.115	2	63709.4	100	F1
FALSE	[M+ACN+H]+1	1	297.267	339.301	52.772	0.085	1	63645.6	4.037	F1
FALSE	[M+2H]+2	2	1474.92	738.466	18.537	0.082	2	63034.1	100	F1
FALSE	[M+H]+1	1	396.035	397.042	0.86	0.058	1	62960.3	64.759	F1
FALSE	[M+2H]+2	2	1249.85	625.931	55.639	0.042	2	62795.5	100	F1
FALSE	[M+H]+1	1	166.085	167.093	56.585	0.055	1	62679.7	44.621	F1
FALSE	[M+K]+1	1	390.277	429.24	56.199	0.019	1	62552.3	20.517	F1
FALSE	[M-H]-1	-1	220.182	219.175	2.077	0.082	2	62470.8	100	F1
FALSE	[M+H-H2O]+1	1	342.116	325.113	0.857	0.045	1	62467.8	2.555	F1
FALSE	[M+2H]+2	2	739.456	370.735	2.717	0.057	2	62236.1	10.39	F1
FALSE	[M+H]+1	1	577.073	578.08	36.242	0.085	2	61939.8	100	F1
FALSE	[M-H-H2O]-1	-1	125.058	106.04	52.375	0.036	2	61882.3	83.748	F1
FALSE	[M+Cl]-1	-1	375.253	410.222	34.318	0.243	2	61698.9	10.369	F1
FALSE	[M+H]+1	1	221.096	222.103	0.892	0.064	2	61181.8	100	F1
FALSE	[M+H]+1	1	603.79	604.797	36.582	0.073	2	60654.2	100	F1
FALSE	[M+H]+1	1	672.979	673.987	37.507	0.049	2	60464.6	100	F1
FALSE	[M-H]-1	-1	531.971	530.964	55.09	0.042	4	60419.6	100	F1
FALSE	[M+Na]+1	1	322.204	345.193	49.773	0.193	1	60378.5	12.589	F1
FALSE	[M+2H]+2	2	1184.87	593.443	56.415	0.049	2	59702.4	100	F1
FALSE	[M+2H]+2	2	1034.66	518.336	9.349	0.109	2	59614.1	100	F1
FALSE	[M+H]+1	1	597.036	598.043	35.116	0.057	1	59391.4	100	F1
FALSE	[M+Na]+1	1	200.045	223.034	0.733	0.059	1	59147.1	1.623	F1
FALSE	[M-H]-1	-1	248.178	247.17	49.279	0.198	2	58533.6	100	F1
FALSE	[M+2H]+2	2	475.308	238.661	2.565	0.157	1	58000.9	100	F1
FALSE	[M+H]+1	1	683.408	684.416	36.413	0.072	2	57682.7	100	F1
FALSE	[M+H]+1	1	678.413	679.42	37.568	0.049	2	57604.8	100	F1
FALSE	[M-H]-1	-1	120.041	119.034	0.849	0.078	1	57467.8	11.398	F1
FALSE	[M+FA-H]-1	-1	302.174	347.172	52.902	0.131	2	57047	54.666	F1
FALSE	[M-H]-1	-1	242.046	241.038	0.853	0.052	1	56471.8	57.834	F1
FALSE	[M+H]+1	1	532.574	533.581	27.875	0.066	2	56391.3	100	F1
FALSE	[M-H]-1	-1	412.262	411.255	54.086	0.049	2	56047.6	100	F1
FALSE	[M+2H]+2	2	1122.71	562.362	11.266	0.087	2	55845.7	100	F1
FALSE	[M+H]+1	1	71.0378	72.0451	56.601	0.089	1	55763.2	100	F1
FALSE	[M+H]+1	1	196.543	197.551	3.932	0.109	1	55530	56.949	F1
FALSE	[M+Na]+1	1	293.235	316.225	49.09	0.159	1	55161.5	50.233	F1
FALSE	[M-H]-1	-1	139.954	138.947	0.952	0.122	1	55113.8	60.133	F1
FALSE	[M-H]-1	-1	164.068	163.06	3.936	0.094	2	55022.4	100	F1
FALSE	[M+H]+1	1	720.385	721.393	52.956	0.089	2	55011.4	100	F1
FALSE	[M+H]+1	1	293.236	294.243	49.086	0.158	1	54649	49.767	F1
FALSE	[M+H]+1	1	262.229	263.236	54.318	0.066	1	54631.7	4.441	F1
FALSE	[M+H]+1	1	80.038	81.0452	54.361	0.026	1	54336.9	23.484	F1
FALSE	[M+NH4]+1	1	414.204	432.238	39.73	0.151	1	54202	7.5	F1
FALSE	[M+H]+1	1	152.037	153.044	0.787	0.07	1	53948.2	100	F1
FALSE	[M-H]-1	-1	378.281	377.274	54.351	0.063	2	53677.9	100	F1
FALSE	[M-H]-1	-1	466.312	465.305	55.084	0.106	2	53327.5	100	F1
FALSE	[M+H]+1	1	662.447	663.454	58.836	0.072	2	53177.8	72.409	F1
FALSE	[M+2H]+2	2	1228.9	615.456	56.403	0.045	2	52987	100	F1
FALSE	[M+H]+1	1	641.527	642.534	37.099	0.038	2	52799.2	100	F1
FALSE	[M+ACN+H]+1	1	112.027	154.061	58.365	0.045	1	52594.5	100	F1
FALSE	[M-H]-1	-1	138.031	137.023	1.043	0.038	2	52416.1	100	F1
FALSE	[M-H]-1	-1	743.908	742.901	52.225	0.164	2	52254.4	100	F1
FALSE	[M-H-H2O]-1	-1	102.03	83.0124	0.858	0.072	1	52134.4	13.523	F1
FALSE	[M-H]-1	-1	455.988	454.98	55.155	0.168	2	52033	100	F1
FALSE	[M+Na]+1	1	283.127	306.116	0.818	0.03	1	51869.5	7.282	F1
FALSE	[M+H]+1	1	414.203	415.21	44.016	0.161	1	51626.3	63.155	F1
FALSE	[M-H]-1	-1	498.101	497.093	54.61	0.05	3	51429.3	100	F1
FALSE	[M-H]-1	-1	418.091	417.084	3.473	0.075	2	51342.4	100	F1
FALSE	[M-H]-1	-1	402.083	401.076	0.852	0.051	1	51118.9	57.208	F1
FALSE	[M+H]+1	1	674.813	675.821	34.637	0.064	2	50707.6	100	F1
FALSE	[M-H]-1	-1	571.969	570.961	54.369	0.069	3	50480.8	100	F1
FALSE	[M+H+MeOH]+1	1	144.057	177.091	52.96	0.11	1	50339.2	75.615	F1
FALSE	[M+H]+1	1	150.09	151.098	55.61	0.037	1	50292.7	73.428	F1
FALSE	[M+H]+1	1	683.079	684.086	36.404	0.083	2	49957.9	100	F1
FALSE	[M+2H]+2	2	1140.84	571.43	56.441	0.048	2	49946.7	100	F1
FALSE	[M-H]-1	-1	158.879	157.871	0.877	0.11	2	49921.7	100	F1
FALSE	[M+2H]+2	2	1347.8	674.905	15.976	0.08	2	49567.5	100	F1
FALSE	[M+H]+1	1	69.006	70.0132	0.804	0.058	1	48860.3	100	F1
FALSE	[M+Cl]-1	-1	405.111	440.08	0.842	0.084	1	48361.3	10.365	F1
FALSE	[M+H]+1	1	639.052	640.059	35.843	0.078	2	48016.8	100	F1
FALSE	[M+ACN+H]+1	1	111.079	153.113	54.718	0.035	1	47702.2	26.345	F1
FALSE	[M-H]-1	-1	302.174	301.166	52.897	0.139	2	47307.7	45.334	F1
FALSE	[M+ACN+Na]+1	1	360.215	424.231	52.905	0.08	1	46830.5	0.163	F1
FALSE	[M+3H]+3	3	1547.97	516.997	26.646	0.08	2	46822.7	100	F1
FALSE	[M+H]+1	1	298.141	299.149	4.775	0.078	1	46726.3	12.525	F1
FALSE	[M-H]-1	-1	193.888	192.88	0.808	0.058	2	46634	100	F1
FALSE	[M-H]-1	-1	276.213	275.205	53.892	0.107	3	46571.5	28.206	F1
FALSE	[M-H]-1	-1	179.871	178.864	0.791	0.057	2	46423.6	100	F1
FALSE	[M-H]-1	-1	270.22	269.213	53.8	0.124	2	46210.4	100	F1
FALSE	[M+2H]+2	2	1096.82	549.417	56.456	0.053	2	46072.9	100	F1
FALSE	[M-H]-1	-1	453.991	452.983	55.155	0.159	2	46020	100	F1
FALSE	[M+H]+1	1	613.541	614.549	35.549	0.042	2	46004.7	100	F1
FALSE	[M+Cl]-1	-1	298.251	333.221	53.819	0.168	1	45855	9.661	F1
FALSE	[M+H]+1	1	628.524	629.531	36.909	0.055	2	45612.6	100	F1
FALSE	[M+Na]+1	1	342.204	365.193	53.644	0.065	1	45214.3	35.034	F1
FALSE	[M+2H]+2	2	941.663	471.839	55.818	0.049	2	44849.7	100	F1
FALSE	[M-H]-1	-1	296.197	295.189	54.769	0.108	2	44720.1	100	F1
FALSE	[M-H]-1	-1	220.182	219.175	23.842	0.096	2	44690.6	100	F1
FALSE	[M-H]-1	-1	418.091	417.084	3.935	0.096	2	44458.6	100	F1
FALSE	[M+Cl]-1	-1	80.9629	115.932	0.704	0.09	1	44377.8	62.966	F1
FALSE	[M-H]-1	-1	414.205	413.198	42.683	0.173	1	44324	100	F1
FALSE	[M-H+HAc]-1	-1	162.052	221.066	0.844	0.063	1	44204.3	2.155	F1
FALSE	[M-H-H2O]-1	-1	181.04	162.022	0.863	0.099	1	44136.3	71.816	F1
FALSE	[M+H]+1	1	124.064	125.071	58.363	0.045	1	43848	11.636	F1
FALSE	[M+H]+1	1	288.23	289.237	53.688	0.106	1	43824.3	12.834	F1
FALSE	[M+H]+1	1	163.085	164.092	0.868	0.058	1	43445.6	30.524	F1
FALSE	[M-H]-1	-1	220.182	219.175	8.247	0.074	2	43440.5	100	F1
FALSE	[M-H+HAc]-1	-1	298.142	357.156	3.933	0.095	2	43173.2	1.899	F1
FALSE	[M-H]-1	-1	304.241	303.233	55.497	0.149	2	42945.6	100	F1
FALSE	[M+H]+1	1	615.516	616.523	36.791	0.031	2	42922.6	100	F1
FALSE	[M+H]+1	1	690.927	691.935	39.005	0.111	2	42761.8	100	F1
FALSE	[M+ACN+H]+1	1	170.977	213.011	0.865	0.056	1	42747.5	50.242	F1
FALSE	[M-H]-1	-1	367.948	366.94	55.158	0.064	2	42546.5	100	F1
FALSE	[M+H]+1	1	170.977	171.985	0.867	0.069	1	42334.9	49.758	F1
FALSE	[M+H]+1	1	664.904	665.911	36.237	0.029	2	42277.7	100	F1
FALSE	[2M+H]+1	1	196.544	394.095	3.927	0.085	1	41977.5	43.051	F1
FALSE	[M+ACN+H]+1	1	94.0166	136.05	59.913	0.103	1	41954.3	100	F1
FALSE	[M-H]-1	-1	398.283	397.275	54.722	0.046	1	41866.7	77.503	F1
FALSE	[M+3H]+3	3	1881.13	628.049	21.007	0.114	2	41533	100	F1
FALSE	[M+ACN+H]+1	1	255.256	297.29	54.917	0.062	1	41474.1	7.538	F1
FALSE	[M-H-H2O]-1	-1	242.046	223.028	0.855	0.051	1	41172.2	42.166	F1
FALSE	[M-H]-1	-1	466.153	465.145	1.576	0.109	2	41156.2	3.994	F1
FALSE	[M-H]-1	-1	561.999	560.992	55.311	0.065	4	41009.1	100	F1
FALSE	[M+H]+1	1	261.88	262.888	0.975	0.094	1	40937.6	20.222	F1
FALSE	[M+H]+1	1	200.045	201.052	0.737	0.062	1	40322.2	1.106	F1
FALSE	[M+H]+1	1	533.835	534.843	33.788	0.094	1	39847.7	100	F1
FALSE	[M+H]+1	1	393.088	394.095	3.479	0.076	1	39822.8	19.162	F1
FALSE	[M+H]+1	1	71.0378	72.0451	49.998	0.063	1	39815.2	100	F1
FALSE	[M+H]+1	1	584.921	585.928	36.315	0.094	2	39810.6	100	F1
FALSE	[M+2H]+2	2	1157.67	579.845	8.032	0.053	2	39595.5	100	F1
FALSE	[M+H]+1	1	739.457	740.464	2.71	0.051	1	39385.3	6.575	F1
FALSE	[M-H]-1	-1	639.99	638.983	55.339	0.031	3	39290.9	100	F1
FALSE	[M+H]+1	1	224.586	225.593	3.481	0.063	1	39191.1	58.439	F1
FALSE	[M+H]+1	1	603.507	604.514	36.576	0.037	2	39105.4	100	F1
FALSE	[M+H]+1	1	338.188	339.195	52.964	0.082	1	38809.2	1.758	F1
FALSE	[M+H]+1	1	362.303	363.31	54.062	0.075	1	38720.2	5.325	F1
FALSE	[M-H]-1	-1	302.225	301.218	54.356	0.096	2	38417	100	F1
FALSE	[M-H-H2O]-1	-1	402.083	383.065	0.856	0.054	1	38237.8	42.792	F1
FALSE	[M-H]-1	-1	153.924	152.917	0.702	0.083	2	37995.6	100	F1
FALSE	[M+H]+1	1	735.272	736.28	37.067	0.048	2	37589.9	100	F1
FALSE	[M-H]-1	-1	220.182	219.175	26.959	0.097	2	37361.8	100	F1
FALSE	[M-H]-1	-1	402.096	401.088	0.949	0.084	2	37238.9	100	F1
FALSE	[M-H]-1	-1	298.251	297.244	55.167	0.056	2	37210.7	100	F1
FALSE	[M+H]+1	1	628.955	629.962	37.01	0.062	2	37169.2	100	F1
FALSE	[M+H]+1	1	720.499	721.507	58.839	0.074	2	37110.7	100	F1
FALSE	[M+H]+1	1	488.196	489.203	53.266	0.064	2	37045.9	100	F1
FALSE	[M+H]+1	1	624.543	625.55	35.628	0.055	2	37026.7	100	F1
FALSE	[M+ACN+H]+1	1	112.027	154.061	57.99	0.035	1	36954.8	75.141	F1
FALSE	[M+H]+1	1	572.485	573.492	36.108	0.084	2	36946.4	100	F1
FALSE	[2M+H]+1	1	232.573	466.153	3.474	0.083	1	36862	53.795	F1
FALSE	[M+NH4]+1	1	288.23	306.264	53.684	0.116	1	36746.5	10.761	F1
FALSE	[M+2H]+2	2	667.25	334.632	3.465	0.067	2	36580.5	100	F1
FALSE	[M+H+MeOH]+1	1	139.061	172.094	0.834	0.049	1	36543.2	21.203	F1
FALSE	[M-H-H2O]-1	-1	139.954	120.937	0.962	0.109	1	36539.9	39.867	F1
FALSE	[M-H]-1	-1	526.378	525.371	53.643	0.102	2	36324.5	100	F1
FALSE	[M-H]-1	-1	218.115	217.108	1.082	0.038	2	36286.1	100	F1
FALSE	[M+2H]+2	2	1215.72	608.865	13.199	0.036	2	36195.2	100	F1
FALSE	[M+ACN+H]+1	1	244.006	286.04	0.766	0.043	1	35826.8	31.208	F1
FALSE	[M+H-H2O]+1	1	139.074	122.071	52.933	0.049	1	35792	14.949	F1
FALSE	[M+H]+1	1	304.261	305.268	53.072	0.085	1	35457.4	13.759	F1
FALSE	[M+H]+1	1	71.0378	72.0451	49.852	0.065	1	35453.4	100	F1
FALSE	[M-H]-1	-1	177.001	175.994	0.688	0.077	2	35206.3	100	F1
FALSE	[M+H]+1	1	71.0379	72.0451	58.361	0.129	1	35145.6	16.369	F1
FALSE	[M+FA-H]-1	-1	254.225	299.223	55.054	0.111	2	35135.5	0.947	F1
FALSE	[M+2H]+2	2	958.604	480.309	14.787	0.09	2	34652.2	100	F1
FALSE	[M-H]-1	-1	220.182	219.175	30.021	0.093	2	34501.9	100	F1
FALSE	[M+ACN+H]+1	1	396.035	438.069	0.865	0.051	1	34262.7	35.241	F1
FALSE	[M-H]-1	-1	286.168	285.16	54.769	0.09	2	33790.6	100	F1
FALSE	[M-H+HAc]-1	-1	90.0308	149.045	0.839	0.112	1	33634.5	100	F1
FALSE	[M+ACN+Na]+1	1	390.277	454.292	56.201	0.039	1	33495.3	10.986	F1
FALSE	[M-H]-1	-1	451.965	450.958	54.432	0.073	3	33451.7	100	F1
FALSE	[M-H]-1	-1	135.881	134.874	0.802	0.056	1	32266.5	100	F1
FALSE	[M+H]+1	1	232.572	233.579	3.481	0.076	1	31661.6	46.205	F1
FALSE	[M-H]-1	-1	320.124	319.117	3.949	0.098	2	31580.4	5.301	F1
FALSE	[M+H-H2O]+1	1	139.074	122.071	58.866	0.045	1	31471.7	25.342	F1
FALSE	[M+K]+1	1	150.089	189.052	1.045	0.05	1	31432	6.674	F1
FALSE	[M+H]+1	1	71.0378	72.0451	57.968	0.085	1	31113.9	100	F1
FALSE	[M-2H+K]-1	-1	239.899	276.847	0.973	0.104	1	30904.7	15.657	F1
FALSE	[M+H]+1	1	704.126	705.133	59.745	0.064	3	30603.2	100	F1
FALSE	[M+H]+1	1	498.39	499.398	56.131	0.116	2	30456.3	100	F1
FALSE	[M+2H]+2	2	1052.79	527.403	56.497	0.067	2	30436.7	100	F1
FALSE	[M+Na]+1	1	414.203	437.193	44.019	0.122	1	30119.1	36.845	F1
FALSE	[M+FA-H]-1	-1	228.209	273.207	54.768	0.093	2	30010.3	0.486	F1
FALSE	[M+H]+1	1	626.516	627.523	36.926	0.061	2	29756.2	100	F1
FALSE	[M+ACN+H]+1	1	227.225	269.258	53.45	0.087	1	28800.3	9.62	F1
FALSE	[M+H]+1	1	647.393	648.401	36.02	0.085	2	28794.2	100	F1
FALSE	[M+NH4]+1	1	150.089	168.123	1.045	0.04	1	28730.4	6.101	F1
FALSE	[2M+H]+1	1	224.586	450.179	3.478	0.071	1	27872	41.561	F1
FALSE	[M+FA-H]-1	-1	182.079	227.077	0.843	0.063	1	27815.1	0.741	F1
FALSE	[M+2H]+2	2	1003.62	502.815	5.767	0.078	2	27764.8	100	F1
FALSE	[M+Cl]-1	-1	626.937	661.906	54.437	0.065	2	27672	21.064	F1
FALSE	[M+Na]+1	1	354.102	377.091	53.159	0.07	1	27670.5	12.1	F1
FALSE	[M-H]-1	-1	279.078	278.071	2.486	0.087	2	26813.5	100	F1
FALSE	[M+H]+1	1	535.158	536.165	2.079	0.047	2	26572.1	100	F1
FALSE	[M+H]+1	1	65.0273	66.0346	58.363	0.053	1	26564.5	0.181	F1
FALSE	[M+2H]+2	2	1122.7	562.359	56.443	0.039	2	26250.4	100	F1
FALSE	[M+ACN+H]+1	1	55.0426	97.0764	39.863	0.035	1	26165.9	100	F1
FALSE	[M-H]-1	-1	80.9632	79.9559	0.696	0.077	1	26101.4	37.034	F1
FALSE	[M+H]+1	1	338.188	339.195	53.181	0.095	1	26083.8	1.502	F1
FALSE	[M-H]-1	-1	398.283	397.275	54.159	0.041	1	26028.9	58.366	F1
FALSE	[M-H]-1	-1	538.05	537.042	54.229	0.054	2	25932.6	100	F1
FALSE	[M-H]-1	-1	298.142	297.135	4.299	0.105	2	25770.6	100	F1
FALSE	[M+H+MeOH]+1	1	244.125	277.159	52.975	0.069	1	25508.5	11.842	F1
FALSE	[M-H]-1	-1	705.995	704.988	55.78	0.054	4	24865.7	100	F1
FALSE	[M-H]-1	-1	524.034	523.026	53.781	0.046	2	24526.3	100	F1
FALSE	[M+H]+1	1	688.151	689.159	59.734	0.065	2	24317	100	F1
FALSE	[M-2H+K]-1	-1	217.917	254.865	0.956	0.101	1	24233.5	7.402	F1
FALSE	[M+H-H2O]+1	1	161.142	144.138	1.87	0.086	1	24002.6	0.966	F1
FALSE	[2M-H]-1	-1	256.24	511.474	55.716	0.061	3	23875.5	1.604	F1
FALSE	[M+H]+1	1	106.063	107.071	3.432	0.108	1	23749.7	74.81	F1
FALSE	[M+H]+1	1	434.159	435.167	21.195	0.046	2	23665.7	100	F1
FALSE	[M-H]-1	-1	505.938	504.93	54.349	0.035	2	23500.5	100	F1
FALSE	[M-H]-1	-1	300.267	299.259	54.815	0.068	2	23058.9	100	F1
FALSE	[M+H-H2O]+1	1	353.329	336.326	55.213	0.042	1	22718.8	8.903	F1
FALSE	[M+Na]+1	1	261.88	284.869	0.975	0.077	1	22660.3	11.193	F1
FALSE	[M+H]+1	1	160.075	161.082	58.87	0.041	1	22053.4	51.694	F1
FALSE	[M+H]+1	1	710.207	711.215	59.716	0.049	2	22000.5	100	F1
FALSE	[M+H]+1	1	360.324	361.331	55.649	0.039	1	21192	6.169	F1
FALSE	[M-H]-1	-1	645.982	644.975	54.837	0.04	2	21106.2	100	F1
FALSE	[M-H]-1	-1	141.993	140.985	0.832	0.063	1	21063.1	73.615	F1
FALSE	[M+ACN+H]+1	1	139.074	181.108	58.869	0.04	1	21053.3	16.953	F1
FALSE	[2M-H]-1	-1	239.899	478.791	0.959	0.065	1	20847.1	10.561	F1
FALSE	[M+ACN+H]+1	1	160.074	202.108	58.862	0.072	1	20608.1	48.306	F1
FALSE	[M-H]-1	-1	218.167	217.159	54.139	0.045	2	20507.6	100	F1
FALSE	[M-H]-1	-1	443.268	442.26	54.047	0.049	2	20487.2	58.358	F1
FALSE	[M+H]+1	1	74.0568	75.0641	58.366	0.067	1	20382.3	20.859	F1
FALSE	[M+Na]+1	1	662.446	685.435	58.833	0.082	1	20263.1	27.591	F1
FALSE	[M+ACN+H]+1	1	110	152.034	54.058	0.065	1	19972.1	19.716	F1
FALSE	[M-H]-1	-1	483.936	482.929	55.157	0.058	2	19867.6	100	F1
FALSE	[M+K]+1	1	414.204	453.167	42.695	0.079	1	19797.3	0.354	F1
FALSE	[M+H]+1	1	56.0384	57.0456	54.709	0.061	1	19227.7	100	F1
FALSE	[M-H-H2O]-1	-1	342.116	323.099	0.857	0.048	1	19190.9	0.785	F1
FALSE	[M-H-H2O]-1	-1	398.283	379.265	54.166	0.04	1	18567.2	41.634	F1
FALSE	[M-H]-1	-1	394.286	393.278	55.903	0.049	3	18479.8	100	F1
FALSE	[M+Na]+1	1	158.105	181.095	1.053	0.041	1	18424.4	61.476	F1
FALSE	[M+NH4]+1	1	346.309	364.342	55.145	0.042	1	18253.9	7.489	F1
FALSE	[M+ACN+H]+1	1	150.09	192.124	55.606	0.053	1	18199.6	26.572	F1
FALSE	[M+H]+1	1	69.0586	70.0659	48.279	0.06	1	18063.3	100	F1
FALSE	[M+Cl]-1	-1	687.957	722.927	55.161	0.052	2	18047.5	50.935	F1
FALSE	[M+NH4]+1	1	342.204	360.238	53.648	0.043	1	17889.9	13.862	F1
FALSE	[M-H]-1	-1	572.119	571.112	55.475	0.037	2	17832.2	100	F1
FALSE	[M-H]-1	-1	398.283	397.275	53.714	0.039	1	17719.3	67.675	F1
FALSE	[M-H]-1	-1	687.957	686.95	55.156	0.047	1	17385	49.065	F1
FALSE	[M-H]-1	-1	181.04	180.033	0.879	0.05	1	17321.3	28.184	F1
FALSE	[M+H]+1	1	696.307	697.314	39.113	0.035	2	16970.1	100	F1
FALSE	[M+ACN+Na]+1	1	278.152	342.168	52.721	0.053	1	16851.4	1.066	F1
FALSE	[M+H-H2O]+1	1	360.214	343.211	54.063	0.074	1	16336.6	2.593	F1
FALSE	[M+H]+1	1	144.058	145.065	52.966	0.067	1	16233.5	24.385	F1
FALSE	[M+K]+1	1	396.266	435.229	54.717	0.042	1	16192.7	0.301	F1
FALSE	[M+H]+1	1	112.027	113.035	58.366	0.04	1	15716.2	7.421	F1
FALSE	[M+ACN+Na]+1	1	402.225	466.241	54.069	0.043	1	14915	0.026	F1
FALSE	[M+H]+1	1	346.308	347.315	55.133	0.038	1	14832.7	6.086	F1
FALSE	[M-H-H2O]-1	-1	443.268	424.25	54.05	0.042	2	14618.6	41.642	F1
FALSE	[M+H]+1	1	112.027	113.035	57.992	0.032	1	12225.8	24.859	F1
FALSE	[M+Cl]-1	-1	398.282	433.251	54.72	0.045	1	12152.6	22.497	F1
FALSE	[M-H]-1	-1	125.058	124.05	52.376	0.035	1	12009.1	16.252	F1
FALSE	[M+H]+1	1	158.105	159.113	1.049	0.045	1	11545.9	38.524	F1
FALSE	[M+H-H2O]+1	1	128.011	111.008	52.914	0.036	1	10555	7.976	F1
FALSE	[M+ACN+H]+1	1	269.272	311.306	54.983	0.045	1	10492.8	1.938	F1
FALSE	[2M-H]-1	-1	254.225	507.442	55.063	0.042	1	10121.9	0.273	F1
FALSE	[M+ACN+H]+1	1	125.095	167.129	53.227	0.04	1	9150.73	9.12	F1
FALSE	[M-H-H2O]-1	-1	398.283	379.265	53.717	0.036	1	8463.79	32.325	F1
FALSE	[M+H-H2O]+1	1	106.064	89.0602	3.431	0.037	1	7997.07	25.19	F1
FALSE	[M-H-H2O]-1	-1	141.992	122.975	0.823	0.031	1	7549.59	26.385	F1
